# Supplementary material for: PlexinD1 is a driver and a therapeutic target in advanced prostate cancer
Source: EMBO Mol Med. 2025 Jan 2;17(2):336–64. doi: 10.1038/s44321-024-00186-z (PMC11822115; doi:10.1038/s44321-024-00186-z)
Supplement: Supplementary file 3 — Source data Fig. 1 [file 44321_2024_186_MOESM3_ESM.zip]

Archive with 32 entries (28 files):
- Figure 1/
- __MACOSX/._Figure 1
- Figure 1/.DS_Store
- __MACOSX/Figure 1/._.DS_Store
- Figure 1/1F/
- __MACOSX/Figure 1/._1F
- Figure 1/1G/
- __MACOSX/Figure 1/._1G
- Figure 1/1E/
- __MACOSX/Figure 1/._1E
- Figure 1/1F/aPlexinD1-aSEMA3C_LNCaP.jpg
- __MACOSX/Figure 1/1F/._aPlexinD1-aSEMA3C_LNCaP.jpg
- Figure 1/1F/aPlexinD1-aSEMA3E_LNCaP.jpg
- __MACOSX/Figure 1/1F/._aPlexinD1-aSEMA3E_LNCaP.jpg
- Figure 1/1F/aPlexinD1-aSEMA3E_C42BENZR-neg.jpg
- __MACOSX/Figure 1/1F/._aPlexinD1-aSEMA3E_C42BENZR-neg.jpg
- Figure 1/1F/aPlexinD1-aSEMA3E_C42BENZR.jpg
- __MACOSX/Figure 1/1F/._aPlexinD1-aSEMA3E_C42BENZR.jpg
- Figure 1/1F/aPlexinD1-aSEMA3C_C42BENZR.jpg
- __MACOSX/Figure 1/1F/._aPlexinD1-aSEMA3C_C42BENZR.jpg
- Figure 1/1F/aPlexinD1-aSEMA3C_C42BENZR-neg.jpg
- __MACOSX/Figure 1/1F/._aPlexinD1-aSEMA3C_C42BENZR-neg.jpg
- Figure 1/1F/README.tif
- __MACOSX/Figure 1/1F/._README.tif
- Figure 1/1F/1F quantification.xlsx
- __MACOSX/Figure 1/1F/._1F quantification.xlsx
- Figure 1/1G/WB-1G.jpg
- __MACOSX/Figure 1/1G/._WB-1G.jpg
- Figure 1/1G/1G quantification.xlsx
- __MACOSX/Figure 1/1G/._1G quantification.xlsx
- Figure 1/1E/WB-1E.jpg
- __MACOSX/Figure 1/1E/._WB-1E.jpg
