# Supplementary material for: PlexinD1 is a driver and a therapeutic target in advanced prostate cancer
Source: EMBO Mol Med. 2025 Jan 2;17(2):336–64. doi: 10.1038/s44321-024-00186-z (PMC11822115; doi:10.1038/s44321-024-00186-z)
Supplement: Supplementary file 3 — Source data Fig. 1 [file 44321_2024_186_MOESM3_ESM.zip › Figure 1/1F/1F quantification.xlsx]

## Sheet: description
The cytoplasmic intensity of fluorescence were calculated to represent the interaction of PlexinD1 and its ligands in LNCaP and C4-2B ENZR cells. Neg indicates the incubation with PlexinD1 antibody only as a negative control.

## Sheet: data
PlexinD1-Sema3E interaction				PlexinD1-Sema3C interaction
LNCaP	C4-2B ENZR	C4-2B ENZR-Neg		LNCaP	C4-2B ENZR	C4-2B ENZR-Neg
0.204357	0.56338	0.30067		0.11044	3.6701	0.221509
0.136276	5.422	0.279863		0.139111	2.65068	0.271293
0.242838	1.20799	0.331217		0.134426	2.72057	1.022
0.374462	1.71742	0.296671		0.217177	4.70979	0.093897
0.100671	1.9782	0.301913		0.213765	2.7946	0.229452
0.177331	6.73779	0.260976		0.409001	1.93239	0.3125
0.131818	1.04579	0.241062		0.274014	2.3255	0.291304
0.155405	2.1064	0.249833		0.351097	3.01686	0.587669
0.168796	4.23188	0.32838		0.269113	3.00792	0.244172
0.312157	3.45903	0.192807		2.11567	3.31567	0.301764
0.133249	0.298654	0.409947		0.640091	3.68203	0.281106
0.396235	1.22222	0.360107		0.340226	3.9977	0.185835
0.19403	0.900974	0.455594		0.258512	4.39338	0.367381
0.272727	2.23408	0.290057		0.3196	0.537374	0.1379
0.200735	2.40754	0.304516		0.450599	1.04149	0.315015
0.269621	0.567019	0.270096		0.209273	1.64241	0.383282
0.275631	2.01765	0.301669		0.518314	1.65665	0.270833
0.451895	0.333333	0.253028		0.336041	2.10569	0.344298
0.308171	10.4335	0.190635		0.804598	1.94028	0.234463
0.158474	4.35484	0.266886		0.543882	2.2698	0.541243
0.18139	1.09165	0.407982		0.306331	2.24715	0.206229
0.047755	1.61916	0.242881		0.497143	5.23011	0.172339
0.345184	0.272947	0.192385		0.54417	3.82482	0.277861
0.370157	1.96542	0.180575		0.26898	1.5973	0.152953
0.194866	5.27054	0.215716		2.78732	0.475698	0.137153
0.388954	0.335691	0.197087		0.30303	0.311432	0.225854
0.385927	7.09283	0.264744		0.361921	1.27442	0.124394
0.429658	7.91176	0.137124		0.582888	0.502385	0.167756
0.282857	0.219682	0.22482		0.399674	1.24021	0.121547
0.200753	2.09724	0.205534		0.512332	2.99492	0.091509
0.181818	0.866316	0.404049		0.559176	0.459959	0.721445
6.56234	3.24771	2.12191		0.4497	1.93053	4.28868
0.276757	3.96973	0.358147		0.433422	0.649094	0.28848
0.134758	7.01919	0.405609		0.814561	1.96067	0.957944
0.253444	2.4681	0.261294		0.322538	0.52259	0.160991
0.191781	3.5822	0.403743		0.292174	0.715251	0.36457
0.222107	5.12214	0.379412		0.098667	1.86756	0.218681
0.111328	3.92345	0.516814		0.219666	2.21138	0.2673
0.097448	2.0109	0.328947		2.44544	2.51869	0.131477
0.144553	2.36944	0.377757		0.91165	1.15244	0.423469
0.170628	6.75525	0.303191		0.389974	1.12755	0.428246
0.220527	1.62455	0.229489		0.212639	3.05358	1.77019
0.245872	1.41854	0.501493		0.333801	2.35343	1.09938
0.232127	2.8733	0.300353		0.518544	3.80046	0.722727
0.143529	6.34022	0.430244		1.02407	5.2042	0.213115
0.334596	1.97538	0.188078		0.229415	7.55609	0.416603
0.137529	1.77669	0.179982		1.09091	10.934	0.260708
0.286607	6.90502	0.288153		0.229401	2.00545	0.303256
0.144385	3.48833	0.304348		1.36105	1.99219	0.705882
0.289593	5.61323	0.382805		2.06057	2.44233	0.433824
0.211666	3.0899	0.210974		0.601852	4.91667	0.370732
0.28024	2.60567	0.346567		1.05913	1.63826	0.417997
0.350058	1.16855	0.331126		0.74	2.804	0.275125
0.150244	1.67641	0.394892		0.406855	2.61267	0.219784
0.099562	3.62111	0.311199		0.254967	1.06383	0.173793
0.15	1.69231	0.375		0.981298	3.24316	0.307805
0.165675	2.86378			2.78588	2.45249
0.279056	4.4466			3.16368	1.69828
0.312394	1.43169			5.58455	2.54577
0.287054	1.60014				0.157295
0.283146	2.73364				0.967742
0.208707	0.646267				1.86625
0.154743	0.704264				1.43338
0.365108	6.2895				4.53376
0.32309	1.11528				3.54529
0.247069	4.5007				2.10773
0.121511	7.03653				4.18316
0.159052	0.887813				5.21409
0.144847	1.42234				0.39911
0.137273	5.70274				2.40935
0.268761	2.8318				2.98319
0.275566	2.78246				5.49682
0.411879	1.31524				3.09605
0.166033	3.52958				0.417707
0.192781	4.1775				6.39222
0.348587					3.07677
0.158016					2.90628
0.199222					3.38516
0.098859					2.97145
0.258603					2.23602
0.136852					4.60451
0.12462					0.458059
0.202062					0.682196
0.22433					1.8
0.214753					18.4699
0.194175					1.60118
0.245935					7.57113
0.200855					3.8321
0.15669					1.59674
0.168666					3.53953
0.168028					0.642276
0.327542					1.9623
1.10373					0.679669
0.18697					2.42775
0.176471					1.15295
0.832565					1.76823
0.247628					1.55821
0.135395					0.653396
0.121599					0.57457
0.227735					6.29939
0.45315					2.65642
0.150769					1.20018
0.251664					0.510563
0.21561					0.780488
0.206977					2.88336
0.225686					1.38352
0.420074					2.51557
0.279476					2.94532
0.368421					0.897627
0.271132					4.08224
0.209534					3.68849
0.150767					7.16347
0.355769					4.15864
0.252502					1.7123
0.406639					1.16034
0.140949					2.38817
0.263543					1.37217
0.187801					2.78131
0.182109					1.36346
0.156522					2.52492
0.294185
0.162819
0.319249
0.233233
0.303298
0.189306
0.231481
0.176557
0.154618
0.170192
0.140454
0.107116
0.361199
