# Supplementary material for: PlexinD1 is a driver and a therapeutic target in advanced prostate cancer
Source: EMBO Mol Med. 2025 Jan 2;17(2):336–64. doi: 10.1038/s44321-024-00186-z (PMC11822115; doi:10.1038/s44321-024-00186-z)
Supplement: Supplementary file 3 — Source data Fig. 1 [file 44321_2024_186_MOESM3_ESM.zip › Figure 1/1G/1G quantification.xlsx]

## Sheet: description
Quantification of PlexinD1, Sema3E, and Sema3C protein expression in a panel of prostate cell lines

## Sheet: data
	RWPE-1	LNCaP	LAPC4	DU145	PC3	C42B ENZR	LASCPC-01	H660	22RV1
PlexinD1	0.922313	1.37064	3.11875	4.17066	6.55465	6.52649	10.0702	10.5569	18.6786
	1.11176	2.08705	2.15298	3.98039	4.74931	6.70437	10.0847	10.0571	16.1394
	0.966522	2.3523	3.65263	4.19383	6.54933	7.15465	11.0195	10.3199	16.409
Sema3C	1.51362	1.52243	1.21887	0.954373	3.24826	4.24837	4.12449	2.17117	3.40542
	0.62377	1.44156	1.40412	1.14564	3.51984	4.49244	4.14964	3.37206	2.36225
	0.862811	1.45246	1.51263	1.33357	1.91476	4.55444	4.46361	3.18282	2.32986
Sema3E	0.560686	2.0311	3.07714	7.95438	5.00078	8.74439	10.5999	13.4805	5.0896
	0.641088	0.51067	0.810823	1.09754	1.98854	10.3727	11.8076	10.4531	4.24857
	1.79837	3.11535	2.82489	2.58357	7.73523	11.1079	10.5773	9.98321	5.81921
