# Supplementary material for: PlexinD1 is a driver and a therapeutic target in advanced prostate cancer
Source: EMBO Mol Med. 2025 Jan 2;17(2):336–64. doi: 10.1038/s44321-024-00186-z (PMC11822115; doi:10.1038/s44321-024-00186-z)
Supplement: Supplementary file 4 — Source data Fig. 2 [file 44321_2024_186_MOESM4_ESM.zip]

Archive with 66 entries (58 files):
- Figure 2/
- __MACOSX/._Figure 2
- Figure 2/2G/
- __MACOSX/Figure 2/._2G
- Figure 2/2A/
- __MACOSX/Figure 2/._2A
- Figure 2/2F/
- __MACOSX/Figure 2/._2F
- Figure 2/2C/
- __MACOSX/Figure 2/._2C
- Figure 2/2D/
- __MACOSX/Figure 2/._2D
- Figure 2/2E/
- __MACOSX/Figure 2/._2E
- Figure 2/2B/
- __MACOSX/Figure 2/._2B
- Figure 2/2G/2G numerical data.xlsx
- __MACOSX/Figure 2/2G/._2G numerical data.xlsx
- Figure 2/2A/Cancer_5X.tif
- __MACOSX/Figure 2/2A/._Cancer_5X.tif
- Figure 2/2A/2A quantification.xlsx
- __MACOSX/Figure 2/2A/._2A quantification.xlsx
- Figure 2/2A/Cancer_20X.tif
- __MACOSX/Figure 2/2A/._Cancer_20X.tif
- Figure 2/2A/README.tif
- __MACOSX/Figure 2/2A/._README.tif
- Figure 2/2A/Normal_5X.tif
- __MACOSX/Figure 2/2A/._Normal_5X.tif
- Figure 2/2A/Normal_20X.tif
- __MACOSX/Figure 2/2A/._Normal_20X.tif
- Figure 2/2F/2F quantification.xlsx
- __MACOSX/Figure 2/2F/._2F quantification.xlsx
- Figure 2/2F/README.tif
- __MACOSX/Figure 2/2F/._README.tif
- Figure 2/2F/Bone metastasis.tif
- __MACOSX/Figure 2/2F/._Bone metastasis.tif
- Figure 2/2F/Primary tumor.tif
- __MACOSX/Figure 2/2F/._Primary tumor.tif
- Figure 2/2C/2C numerical data.xlsx
- __MACOSX/Figure 2/2C/._2C numerical data.xlsx
- Figure 2/2D/2D quantification.xlsx
- __MACOSX/Figure 2/2D/._2D quantification.xlsx
- Figure 2/2D/Pre-hormone therapy_10X.tif
- __MACOSX/Figure 2/2D/._Pre-hormone therapy_10X.tif
- Figure 2/2D/Post-hormone therapy_10X.tif
- __MACOSX/Figure 2/2D/._Post-hormone therapy_10X.tif
- Figure 2/2D/Pre-hormone therapy_20X.tif
- __MACOSX/Figure 2/2D/._Pre-hormone therapy_20X.tif
- Figure 2/2D/Post-hormone therapy_20X.tif
- __MACOSX/Figure 2/2D/._Post-hormone therapy_20X.tif
- Figure 2/2D/README.tif
- __MACOSX/Figure 2/2D/._README.tif
- Figure 2/2E/2E numerical data.xlsx
- __MACOSX/Figure 2/2E/._2E numerical data.xlsx
- Figure 2/2B/2B quantification.xlsx
- __MACOSX/Figure 2/2B/._2B quantification.xlsx
- Figure 2/2B/High GS_20X.tif
- __MACOSX/Figure 2/2B/._High GS_20X.tif
- Figure 2/2B/Low GS_5X.tif
- __MACOSX/Figure 2/2B/._Low GS_5X.tif
- Figure 2/2B/README.tif
- __MACOSX/Figure 2/2B/._README.tif
- Figure 2/2B/High GS_5X.tif
- __MACOSX/Figure 2/2B/._High GS_5X.tif
- Figure 2/2B/Low GS_20X.tif
- __MACOSX/Figure 2/2B/._Low GS_20X.tif
