# Supplementary material for: PlexinD1 is a driver and a therapeutic target in advanced prostate cancer
Source: EMBO Mol Med. 2025 Jan 2;17(2):336–64. doi: 10.1038/s44321-024-00186-z (PMC11822115; doi:10.1038/s44321-024-00186-z)
Supplement: Supplementary file 4 — Source data Fig. 2 [file 44321_2024_186_MOESM4_ESM.zip › Figure 2/2G/2G numerical data.xlsx]

## Sheet: description
PLXND1 transcript levels in samples at primary versus metastatic sites from four independent datasets including GSE21032 and GSE35988 were listed in this excel file.

## Sheet: GSE21032
Primary site	Metastasis
0.39181	0.10164
-0.27416	0.75569
0.21254	0.40011
0.47942	0.12887
0.25517	0.64204
0.51605	0.25146
0.27866	0.45641
0.1155	0.01154
0.1096	0.08748
0.10529	0.44923
0.27373	0.19486
0.27996	0.30055
-0.12151	0.64615
-0.03667	0.12818
0.35378	0.31167
0.20605	0.77116
0.10541	0.43379
0.3227	0.77001
0.74176	0.59276
0.72825	0.49756
0.21089	0.3464
-0.20647	0.5679
0.0346	0.58898
0.434	0.13744
0.30871	0.13917
0.39441	0.01826
0.26912	0.1818
-0.20691	0.28707
0.20558	0.15705
0.09303	0.30314
-0.03753	0.67215
0.24172	0.69767
0.47464	0.26242
0.38369	0.41672
0.45482	-0.05678
0.31565
0.10419
0.19852
0.0457
0.24693
0.35313
0.28619
0.00812
0.08877
0.37959
0.14947
0.05838
0.00477
-0.18967
0.25003
0.53053
0.00277
0.32469
0.27624
-0.06803
0.63918
0.26268
0.28197
0.15611
0.20943
0.05902
0.50058
0.10725
0.03459
0.33613
0.34516
0.21869
0.41211
-0.11547
0.08364
-0.2114
0.08538
0.41178
0.37501
0.26713
-0.0498
0.04512
0.322
0.05305
0.03709
0.03735
0.15892
0.22362
0.22747
0.09601
0.1086
0.54828
0.24661
0.413
-0.12954
-0.14529
0.2515
0.51937
0.06058
-0.02013
0.41981
0.70261
0.89266
0.22254
0.10189
0.43658
0.01261
0.23472
0.20145
0.48938
0.4102
0.22234
0.49121
0.5915
0.41854
0.18015
0.48143
0.22153
0.33695
0.19352

## Sheet: GSE35988
Prinary site	Metastasis
-0.30552	-1.24016
0.294981	0.114013
-0.7052	-0.34409
-0.54875	-0.52208
-1.01639	-0.66442
0.038992	-0.2822
-1.29857	0.955808
-0.32006	-0.37978
-1.1586	0.39587
-0.83428	0.582469
-0.057	-0.54176
-0.68071	-0.36657
-0.72358	0.786265
-0.36562	0.685359
-1.22006	-1.0114
-1.07649	0.467534
-0.71392	-0.11676
-0.90968	0.233558
-0.35518	0.652401
-0.8883	-0.4439
-1.51994	-0.20187
-0.5205	1.07882
-0.90805	0.006807
-1.33867	0.005973
-0.45563	-0.60872
-0.02686	-0.08694
0.367367	0.349458
-0.12818	0.205113
-0.85114	1.66295
0.114648	0.098433
-0.86523	-1.07089
-0.38833	0.171221
1.03261	-1.87718
-0.99467	-0.29506
-0.82453	-2.12486
-0.60899
-0.69184
0.85581
0.275325
-0.04541
-0.8923
-0.2813
-0.53882
-0.37314
0.346778
-0.77453
-0.67047
-1.08122
-1.72941
-0.34188
-1.41061
-0.07112
-0.20906
-1.54713
-1.12592
-0.70472
0.422263
-0.20455
0.181157
