# Supplementary material for: PlexinD1 is a driver and a therapeutic target in advanced prostate cancer
Source: EMBO Mol Med. 2025 Jan 2;17(2):336–64. doi: 10.1038/s44321-024-00186-z (PMC11822115; doi:10.1038/s44321-024-00186-z)
Supplement: Supplementary file 4 — Source data Fig. 2 [file 44321_2024_186_MOESM4_ESM.zip › Figure 2/2A/2A quantification.xlsx]

## Sheet: description
PLexinD1 H-score in normal versus cancer tissues is listed in this excel file.

## Sheet: data
Normal	Cancer
1.1583	41.8605
13.1579	112.639
1.38504	97.0894
0.209205	54.4034
3.24074	47.9241
6.00962	54.5113
3.9627	38.2114
0.214133	35.5072
0.381679	8.061
0.353357	7.97267
32.4031	37.4567
82.3872	91.129
143.088	139.943
125	65.3753
115	93.0533
85.2555	55.7487
79.2271	36.9159
37.4644	108.563
41.7722	21.0526
54.0958	36.8932
2.66667	28.5877
69.3982	66.1364
41.958	88.2222
48.5128	112.825
59.8039	160.763
15.9794	90.6561
6.41892	116.507
14.1328	99.7405
4.6748	23.6915
1.11111	8.5592
	73.6891
	103.868
	120.887
	127.347
	71.6463
	139.103
	76.6117
	39.5441
	70.1273
	1.5852
	71.6418
	138.775
	194.058
	123.565
	161.208
	144.607
	102.544
	83.4254
	114.815
	26.0365
