# Supplementary material for: PlexinD1 is a driver and a therapeutic target in advanced prostate cancer
Source: EMBO Mol Med. 2025 Jan 2;17(2):336–64. doi: 10.1038/s44321-024-00186-z (PMC11822115; doi:10.1038/s44321-024-00186-z)
Supplement: Supplementary file 4 — Source data Fig. 2 [file 44321_2024_186_MOESM4_ESM.zip › Figure 2/2F/2F quantification.xlsx]

## Sheet: description
PLexinD1 H-score of samples from primary tumor versus bone metastasis sites was listed in this excel file.

## Sheet: data
Primary site	Bone metastasis
22.7446	125.167
52.1308	178.592
156.427	37.7518
45.849	182.252
28.9081	150.619
45.0366	200
131.791	177.753
168.854	216.323
29.3244	125.235
3.57484	124.444
45.4369	261.935
	225.824
	159.535
	173.187
	98.0198
	189.934
	93.3464
	184.615
	200.549
