# Supplementary material for: PlexinD1 is a driver and a therapeutic target in advanced prostate cancer
Source: EMBO Mol Med. 2025 Jan 2;17(2):336–64. doi: 10.1038/s44321-024-00186-z (PMC11822115; doi:10.1038/s44321-024-00186-z)
Supplement: Supplementary file 4 — Source data Fig. 2 [file 44321_2024_186_MOESM4_ESM.zip › Figure 2/2C/2C numerical data.xlsx]

## Sheet: description
Transcript levels of PLXND1 in normal versus cancer samples from three independent RNA-seq datasets including GSE3325 and GSE3933 were shown in this panel.

## Sheet: GSE3325
Normal	Cancer
1.95106	2.30298
1.46794	2.52177
2.56681	2.30312
1.44482	1.67707
2.03675	2.24385
2.16076	2.39832
	2.05281
	1.98599
	2.27725
	2.83303
	3.2353
	2.45942
	2.47887

## Sheet: GSE3933
Normal	Cancer
1.11922	1.78046
0.93134	1.42468
1.293	1.3223
1.01598	0.47891
0.83697	1.083
0.55715	1.01513
0.95491	1.36685
1.20318	0.82463
1.29597	1.09103
0.6211	1.09151
1.18465	1.594
-0.82841	1.78498
1.27139	1.05513
0.48111	1.31375
0.71189	1.23571
0.66659	0.63642
1.02522	1.45527
1.04082	0.99268
0.87972	1.60689
0.55966	0.7896
0.4193	0.24332
0.65722	0.40791
0.71744	0.34084
0.41411	0.8212
1.10603	1.07582
1.17199	0.40417
0.95356	1.28486
1.21604	1.50619
1.00846	0.77849
1.50708	1.45784
1.71644	1.80024
0.71189	1.05332
1.41586	1.31218
1.71279	1.12201
2.0496	1.2625
1.34265	1.44044
1.43431	1.54505
1.8746	1.43953
	1.54901
	1.23945
	0.13777
	1.07645
	1.28837
	0.62995
	2.0648
	1.35634
	1.23288
	0.90135
	1.82232
	1.79827
	1.77335
	2.96461
	1.80062
	1.87206
	1.71845
	1.27527
	1.35459
	2.10919
	2.70216
	0.74729
	2.04582
	1.70667
	0.57528
