# Supplementary material for: PlexinD1 is a driver and a therapeutic target in advanced prostate cancer
Source: EMBO Mol Med. 2025 Jan 2;17(2):336–64. doi: 10.1038/s44321-024-00186-z (PMC11822115; doi:10.1038/s44321-024-00186-z)
Supplement: Supplementary file 4 — Source data Fig. 2 [file 44321_2024_186_MOESM4_ESM.zip › Figure 2/2D/2D quantification.xlsx]

## Sheet: description
PlexinD1 H-score in samples pre- versus post-hormone therapy was compared in this panel.

## Sheet: data
Pre-hormone therapy	Post-hormone therapy
140.064	89.172
144.04	133.184
88.7692	248.81
86.5079	273.684
147.107	172.017
108.848	261.674
223.397	175.312
107.08	9.84615
202.62	41.7671
83.8428	174.121
74.9503	168.939
50	88.3642
115.497	266.975
126.932	271.298
98.9407	144.581
5.25362	37.7465
80.531	32.0066
127.083	237.374
111.436	180.904
104.566	164.427
261	179.675
83.9566	217.815
193.417	204.054
271.39	125
178.032	90.0763
215.714	97.0976
60.8974	105.411
115.83	53.4151
84.0666	216.768
157.516	78.4741
	112.299
	116.275
	240.749
	239.583
	130.285
	133.131
	290
	164.336
	214.379
	195.191
	257.029
	163.948
	234.3
	229.508
	199.17
	270.038
	214.596
	47.8261
	93.929
	222.066
	154.569
	47.4359
	97.4026
	265.413
	246.563
	183.861
