# Supplementary material for: PlexinD1 is a driver and a therapeutic target in advanced prostate cancer
Source: EMBO Mol Med. 2025 Jan 2;17(2):336–64. doi: 10.1038/s44321-024-00186-z (PMC11822115; doi:10.1038/s44321-024-00186-z)
Supplement: Supplementary file 4 — Source data Fig. 2 [file 44321_2024_186_MOESM4_ESM.zip › Figure 2/2E/2E numerical data.xlsx]

## Sheet: description
Transcript levels of PLXND1 in samples with versus without recurrence were listed in this excel file.

## Sheet: GSE21032
No recurrence	Recurrence
0.39181	0.31167
-0.27416	0.77116
0.21254	0.43379
0.47942	0.77001
0.25517	0.19486
0.27866	0.30055
0.1096	0.1155
0.10529	0.10541
0.27373	0.3227
0.27996	0.59276
-0.12151	0.24172
-0.03667	0.49756
0.35378	0.45482
0.20605	0.3464
0.74176	0.64615
0.72825	0.5679
0.21089	0.58898
-0.20647	0.15892
0.0346	0.08748
0.434	0.13744
0.30871	0.54828
0.39441	0.13917
0.26912	0.01826
-0.20691	-0.14529
0.20558	0.2515
0.09303	0.1818
-0.03753	0.23472
0.47464	0.28707
0.38369	0.15705
0.31565	0.5915
0.10419	0.30314
0.19852	0.67215
0.0457	0.69767
0.24693	0.26242
0.35313	0.48143
0.28619	0.41672
0.00812
0.08877
0.37959
0.14947
0.05838
0.00477
-0.18967
0.25003
0.53053
0.00277
0.01154
0.32469
0.27624
-0.06803
0.63918
0.26268
0.28197
0.15611
0.20943
0.05902
0.50058
0.10725
0.03459
0.33613
0.34516
0.21869
0.41211
-0.11547
0.08364
-0.2114
0.08538
0.41178
0.37501
0.26713
-0.0498
0.04512
0.322
0.05305
0.03709
0.03735
0.22362
0.22747
0.09601
0.1086
0.24661
0.413
-0.12954
0.51937
0.06058
-0.02013
0.41981
0.70261
0.89266
0.22254
0.44923
0.10189
0.43658
0.01261
0.20145
0.48938
0.4102
0.22234
0.49121
0.41854
0.18015
0.22153
0.33695
0.19352

## Sheet: GSE6099
Hormone Sensitive	Hormone Refractory
-0.29241	-0.25172
-0.47164	0.43121
-1.32017	0.5237
	0.58805
	-0.35982
	1.37635
	1.50986
	0
	1.43529
	0.34809
	-0.31279
	-0.4104
	0.71036
	-0.21658
	0.9313
