# Supplementary material for: PlexinD1 is a driver and a therapeutic target in advanced prostate cancer
Source: EMBO Mol Med. 2025 Jan 2;17(2):336–64. doi: 10.1038/s44321-024-00186-z (PMC11822115; doi:10.1038/s44321-024-00186-z)
Supplement: Supplementary file 4 — Source data Fig. 2 [file 44321_2024_186_MOESM4_ESM.zip › Figure 2/2B/2B quantification.xlsx]

## Sheet: description
PLexinD1 H-score in cancer samples with low gleason versus high gleason scores was calculated.

## Sheet: data
Low gleason score	High gleason score
41.8605	8.061
112.639	91.129
97.0894	139.943
54.4034	93.0533
47.9241	55.7487
54.5113	108.563
38.2114	21.0526
35.5072	90.6561
7.97267	116.507
37.4567	99.7405
65.3753	23.6915
36.9159	8.5592
36.8932	73.6891
28.5877	103.868
66.1364	120.887
88.2222	127.347
112.825	139.103
160.763	39.5441
71.6463	1.5852
76.6117	71.6418
70.1273	138.775
	194.058
	123.565
	161.208
	144.607
	102.544
	83.4254
	114.815
	26.0365
