# Supplementary material for: PlexinD1 is a driver and a therapeutic target in advanced prostate cancer
Source: EMBO Mol Med. 2025 Jan 2;17(2):336–64. doi: 10.1038/s44321-024-00186-z (PMC11822115; doi:10.1038/s44321-024-00186-z)
Supplement: Supplementary file 5 — Source data Fig. 3 [file 44321_2024_186_MOESM5_ESM.zip]

Archive with 32 entries (24 files):
- Figure 3/
- __MACOSX/._Figure 3
- Figure 3/3E/
- __MACOSX/Figure 3/._3E
- Figure 3/3B/
- __MACOSX/Figure 3/._3B
- Figure 3/3C/
- __MACOSX/Figure 3/._3C
- Figure 3/.DS_Store
- __MACOSX/Figure 3/._.DS_Store
- Figure 3/3H/
- __MACOSX/Figure 3/._3H
- Figure 3/3A/
- __MACOSX/Figure 3/._3A
- Figure 3/3G/
- __MACOSX/Figure 3/._3G
- Figure 3/3I/
- __MACOSX/Figure 3/._3I
- Figure 3/3E/3E numerical data.xlsx
- __MACOSX/Figure 3/3E/._3E numerical data.xlsx
- Figure 3/3B/WB-3B.jpg
- __MACOSX/Figure 3/3B/._WB-3B.jpg
- Figure 3/3C/WB-3C.jpg
- __MACOSX/Figure 3/3C/._WB-3C.jpg
- Figure 3/3H/3H numerical data.xlsx
- __MACOSX/Figure 3/3H/._3H numerical data.xlsx
- Figure 3/3A/3A quantification.xlsx
- __MACOSX/Figure 3/3A/._3A quantification.xlsx
- Figure 3/3G/3G numerical data.xlsx
- __MACOSX/Figure 3/3G/._3G numerical data.xlsx
- Figure 3/3I/3I numerical data.xlsx
- __MACOSX/Figure 3/3I/._3I numerical data.xlsx
