# Supplementary material for: PlexinD1 is a driver and a therapeutic target in advanced prostate cancer
Source: EMBO Mol Med. 2025 Jan 2;17(2):336–64. doi: 10.1038/s44321-024-00186-z (PMC11822115; doi:10.1038/s44321-024-00186-z)
Supplement: Supplementary file 5 — Source data Fig. 3 [file 44321_2024_186_MOESM5_ESM.zip › Figure 3/3E/3E numerical data.xlsx]

## Sheet: description
%input data for each group are listed in this excel.

## Sheet: data
	Vehicle_KLK3 promoter			R1881_KLK3 promoter			Vehicle_PLXND1 promoter			R1881_PLXND1 promoter
AR	0.266874	0.19308	0.280517	0.884667	0.822729	1.04215	0.011919	0.027732	0.019825	0.0422	0.041284	0.043117
IgG	0.007567	0.013565	0.035238	0.007629	0.008904	0.004263	0.004593	0.005695	0.004403	0.000559	0.01177	0.005695
	Vehicle_KLK3 promoter			R1881_KLK3 promoter			Vehicle_PLXND1 promoter			R1881_PLXND1 promoter
H3K9ac	0.208276	0.194549	0.203588	0.224835	0.24815	0.237061	0.176845	0.178687	0.18877	0.161656	0.161372	0.16788
IgG	0.00289	0.002397	0.002444	0.002658	0.003778	0.002957	0.001683	0.002219	0.001645	0.002319	0.002317	0.002065
