# Supplementary material for: PlexinD1 is a driver and a therapeutic target in advanced prostate cancer
Source: EMBO Mol Med. 2025 Jan 2;17(2):336–64. doi: 10.1038/s44321-024-00186-z (PMC11822115; doi:10.1038/s44321-024-00186-z)
Supplement: Supplementary file 5 — Source data Fig. 3 [file 44321_2024_186_MOESM5_ESM.zip › Figure 3/3H/3H numerical data.xlsx]

## Sheet: description
Raw data of PLXND1 mRNA levels and AR score for each samples from two RNA-seq datasets including TCGA and SU2C/PCF 2019 are listed in this excel file.

## Sheet: TCGA
PLXND1 mRNA	AR score
1238.56	0.95
686.411	2.84
1028.63	2.82
328.172	3.8
566.184	1.94
639.338	-7.5
558.318	-5.27
937.201	0.04
1118.98	-6.14
464.006	10.53
252.658	-2.72
751.259	1.52
685.442	-3.22
250.579	7.86
492.637	-6.79
435.026	-0.55
611.971	-2.69
227.007	11.94
1513.41	-10.12
607.621	9.17
1036.57	0.71
368.995	-0.5
437.261	4.5
831.205	-14.11
938.049	1.51
424.07	1.95
1192.13	3.06
2344.33	-2.68
682.316	-3.07
482.855	1.36
575.768	-1.66
871.824	-0.09
398.751	3.21
580.71	-6.54
627.936	-4.75
1679.55	-7.26
333.812	7.56
801.859	10.77
1142.02	-2.64
1143.47	1.71
349.359	-2.44
536.439	-7.09
884.205	2.93
334.844	1.14
1018.63	4.32
805.394	-5.74
555.438	2.89
781.334	1.17
1145.64	2.91
688.06	5.68
846.67	-0.83
897.127	4.05
754.177	2.05
374.725	-3.69
681.235	-3.31
1189.63	-0.69
389.617	1.35
800.161	-7.07
772.496	-3.23
776.013	-8.33
386.493	0.29
1005.92	2.65
987.147	-2.93
901.639	-10.11
367.316	2.27
537.863	0.06
845.481	-0.54
2526	-5.96
1142.1	3.9
642.806	-4.25
529.375	12.58
622.737	-2.46
1079.53	-6.61
497.43	1.62
790.099	1.04
467.406	4.52
1307.81	9.01
263.002	0.36
551.867	-8.48
715.632	-1.72
340.012	5.69
1043.83	-11.74
980.04	-4.48
579.991	-4.96
265.638	1.34
1369.13	-7.19
524.039	4.39
762.675	-3.27
709.559	-2.5
1077.82	-11.51
1164.64	-6.87
1383.32	-9.99
984.316	-2.47
627.469	-6.14
445.102	-3.77
497.05	-1.27
775.777	-8.86
164.581	-1.86
1435.78	-0.23
635.023	-5.68
1675.54	-7.1
558.687	4.77
415.847	-8.55
393.482	-5.05
1453.04	2.28
560.616	-12.26
224.311	-0.07
571.043	-2.84
585.42	-0.95
468.4	-5
773.06	-8.03
1540.71	-0.89
1564.21	-3.1
583.258	2.61
915.512	-12.48
368.911	-3.54
892.043	-5.68
433.102	2.64
374.411	4.78
1495.84	-14.06
633.251	-8.83
972.849	-4.47
2037.37	-6.17
1901.3	-5.11
623.219	-3.24
399.84	-9.14
989.818	-9.08
990.144	-8.05
886.585	6.91
1058.66	-7.67
110.967	17.61
514.379	-6.79
511.228	1.93
1389.9	4.3
403.253	11.94
700.096	4.32
335.256	8.86
765.392	-7.94
971.469	0.03
957.063	-2.7
1271.07	9.87
586.395	7.01
845.58	-0.43
763.708	-2.29
1049.23	2.22
1403	-3.04
569.142	11.6
307.105	-1.98
432.938	9.59
560.16	-1.59
285.63	-1.18
1377.83	-8.85
440.756	-9.5
840.265	-5.55
822.364	-3.67
1312.59	-7.54
517.848	-11.8
783.04	-0.32
687.552	-3.7
854.083	0.14
1734.14	-4.57
838.277	-15.03
484.739	6.31
689.715	1.82
1226.51	-4.8
1394.63	-6.8
184.131	4.85
350.383	2.4
1145.1	-17.37
607.636	6.18
578.363	-9.26
629.181	6.85
1091.35	-2.04
806.567	2.91
2895.26	-13.3
1051.11	-2.01
394.528	14.45
755.093	5.26
854.449	15.32
404.473	9.96
587.048	5.85
479.067	-1.21
1090.38	-0.67
278.678	-0.54
966.582	10.39
365.088	9.42
353.535	7.23
496.429	21.68
1177.46	3.92
814.905	2.05
761.006	4.34
296.538	0.04
799.459	-2.71
1067.36	1.75
894.331	12.98
1110.77	-7.43
554.875	-0.48
1313.62	5.91
668.345	1.81
602.281	5.49
648.985	22.75
824.25	-0.02
1149.05	3.33
830.4	-6
391.501	-1.41
1298.79	3.1
918.693	14.8
992.208	-0.67
1720.78	15.9
598.112	-1.38
1237.93	2.63
639.05	-5.56
963.547	0.49
344.319	4.85
1902.9	-10.23
750.198	12.81
344.393	9.51
477.082	7.28
397.937	2.54
404.317	12.35
437.402	2.16
513.781	3.25
677.869	6.38
677.402	-0.64
677.534	-9.16
415.883	3.37
1127.51	3.49
1028.51	-13.84
769.546	1.55
1061.02	0.43
1035.6	-0.53
737.65	-2.72
734.363	1.07
1396.3	-6.56
600.962	3.56
1398.13	4.05
1734.22	-6.21
582.209	0.69
1685.36	6.7
1971.66	-4.69
880.986	-8.8
523.22	13.87
608.627	9.27
2144.64	3.73
1015.44	13.54
586.418	16.14
1352.02	0.74
1324.46	1.6
303.416	18.9
737.67	12.7
813.568	-0.95
1451.64	-3.12
520.779	8.99
1007.45	-1.78
205.273	10.22
596.542	-13.56
639.769	-1.14
585.628	5.7
751.414	-6.32
605.42	4.65
590.523	5.53
1181.62	3.65
1009.96	-4.01
1087.32	-1.23
1025.05	-2.56
648.045	7.34
1230.42	1.84
1232.55	-6.59
1290.97	-12.02
1052.69	17.56
655.307	16.52
423.51	3.7
736.269	-4.78
1341	-6.3
600.083	4.23
663.078	-3.77
1115.44	5.46
2844.55	-14.82
1786.78	-18.17
597.319	5.64
753.807	-1.15
542.835	1.76
471.698	7.45
316.4	5.51
1224.77	2.57
1324.96	-13.83
1249.45	10.78
2020.46	10.74
1352.2	0.95
861.398	-9.71

## Sheet: SU2C-PCF 2019
PLXND1 mRNA	AR score
33.0172	0.530915
6.52963	0.513758
12.7585	0.543859
19.365	0.475205
15.0926	0.396554
27.8796	0.476629
2.77861	0.590949
11.453	-0.07704
12.9209	0.423779
22.6515	0.483087
13.1507	0.444623
8.56843	0.010513
9.39473	0.420828
23.3882	0.448032
22.8278	0.429871
13.9493	0.574258
8.28691	0.563266
32.1187	0.381326
52.3218	0.428494
17.1871	0.516668
12.1996	0.449064
34.4817	-0.03614
8.20538	0.495278
10.3733	0.521591
21.5654	0.423468
7.38872	0.486335
8.30889	0.518521
31.7391	0.412465
19.6983	0.63566
35.7705	0.329016
14.488	0.507454
8.99943	0.652816
9.96975	0.609259
16.2971	0.467225
14.2429	0.508121
15.2094	0.140104
9.21935	0.566414
49.2275	0.256528
37.1656	0.335186
6.49123	-0.08667
8.8002	0.644638
8.0173	-0.04522
38.5895	-0.07134
11.7604	0.472055
23.0451	0.137066
16.3466	0.568427
10.0737	0.518261
11.6061	0.450533
6.88143	0.472677
11.1688	0.463073
13.232	0.597099
6.10651	0.656139
2.3677	0.597549
7.30208	0.484918
17.0765	0.632645
1.36279	0.504681
8.78189	0.025213
16.7819	0.451597
21.5214	0.491469
26.6461	0.304485
33.7594	0.399127
10.5302	0.46386
16.6039	0.23622
36.3664	0.428486
23.7058	0.453005
18.3785	0.369423
15.7001	0.48911
45.2762	0.34774
14.9956	0.508643
7.55215	0.664217
24.0135	0.336293
25.9358	0.278662
28.5448	0.381136
12.096	0.558044
4.82508	0.450434
33.1931	0.37614
19.7619	0.326126
3.34447	0.652461
5.82578	0.598795
19.2932	0.002927
6.08952	0.631746
12.8057	0.427096
33.9664	0.367712
11.4651	0.541295
15.8609	0.465386
18.1775	0.542704
10.3342	0.214682
9.50234	0.478394
33.4412	0.519401
10.0722	0.496287
7.29212	0.524251
31.8837	0.420518
17.6013	0.410384
18.1021	0.467128
9.51725	0.579197
18.375	0.568266
6.30482	0.600456
15.7308	0.464785
9.80767	0.551291
13.9971	0.615513
6.74619	0.544046
20.8565	0.291389
8.77334	0.550822
24.6513	0.256449
25.1789	0.509908
7.2824	0.540618
14.9574	0.47332
7.92683	0.434474
11.4425	0.551455
5.34066	0.616301
16.5036	0.345697
6.12869	0.58526
9.96795	0.551609
12.603	0.608437
21.0702	0.468431
6.25323	0.52536
9.38577	0.528272
10.3239	0.48194
17.181	0.343514
6.81731	0.485265
34.8142	0.410265
31.02	0.447947
10.1555	0.602392
8.09346	0.496047
6.8987	0.513167
15.352	0.474495
12.2735	0.601033
17.919	0.46488
9.98503	0.499683
6.90291	0.566808
7.41262	0.599966
23.8753	0.309204
6.89686	0.333559
13.8291	0.497604
13.3725	0.387918
10.565	0.491622
8.86357	0.554089
46.4653	0.378113
14.0603	0.505591
34.0779	0.41589
17.1903	0.523915
5.44897	0.689518
9.91959	0.130591
10.5223	0.506869
6.31059	0.631124
31.1995	0.400294
7.37044	0.479839
25.4795	0.400252
26.4276	0.417648
16.9253	0.454374
9.8812	0.452395
28.2637	0.048908
16.8036	0.406262
9.54541	0.504713
4.14957	0.167349
8.80588	0.372621
3.83714	0.693974
18.4972	0.430924
17.1597	0.471782
14.9007	0.481195
12.2297	0.566216
4.57614	0.44775
9.75507	0.44957
4.83478	0.58009
29.9738	-0.14262
18.3608	0.416196
8.54474	0.594403
10.9691	0.535748
3.45499	0.462607
6.04582	0.580592
11.9216	0.531079
14.332	0.389617
5.67117	0.513955
11.7946	0.444699
6.69939	0.561439
7.66875	0.359608
9.33001	0.670706
3.89407	0.345307
6.07573	0.661856
14.9039	0.519765
16.2711	0.381666
9.21682	0.665953
2.24309	0.58926
20.4661	0.499763
4.19478	0.539467
17.4708	0.540543
8.96725	0.642944
9.36855	0.387285
9.44896	0.589465
13.4268	0.455834
14.2914	0.479956
8.62442	0.513974
40.6802	0.443766
19.5175	0.473222
16.1337	0.477459
35.7838	0.528435
11.0287	0.55064
28.1408	0.533448
28.4537	0.37712
30.2562	0.336969
12.1148	0.648067
13.1338	0.518703
11.4315	0.632124
7.2325	0.609205
11.9266	0.36374
14.755	0.559341
6.321	0.595607
10.517	0.63113
