# Supplementary material for: PlexinD1 is a driver and a therapeutic target in advanced prostate cancer
Source: EMBO Mol Med. 2025 Jan 2;17(2):336–64. doi: 10.1038/s44321-024-00186-z (PMC11822115; doi:10.1038/s44321-024-00186-z)
Supplement: Supplementary file 5 — Source data Fig. 3 [file 44321_2024_186_MOESM5_ESM.zip › Figure 3/3A/3A quantification.xlsx]

## Sheet: description
Relative mRNA levels of PLXND1, KLK3 and NCAM1 in LNCaP, LAPC4 and VCaP cells under indicated treatments are listed in this excel file. Data were normalized to the FBS group.

## Sheet: LNCaP
	FBS			CSS			CSS+R1881
PLXND1	1.24117	1	0.758838	8.20388	5.53067	2.85746	0.969226	0.364491	1.05907
SEMA3C	0.966831	0.947466	1.08571	1.61864	1.54128	1.70099	0.880688	0.886877	0.839863
SEMA3E	0.911113	0.874925	1.21397	7.65549	5.25875	7.90287	1.0467	1.17106	0.589544
KLK3	0.926136	1.04259	1.03128	0.623938	0.636061	0.658716	2.07381	2.36923	2.02512
NCAM1	1.51811	0.615763	0.866125	8.36923	10.1075	9.23837	4.17244	3.26028	5.0846

## Sheet: LAPC4
	FBS			CSS			CSS+R1881
PLXND1	1.00671	0.890669	1.12275	22.1391	19.6254	17.1116	13.2899	9.15921	11.2246
SEMA3C	1.0728	1.0163	0.9172	1.7761	1.956	1.6453	1.0327	0.9708	1.03
SEMA3E	1.04721	0.997252	0.981826	1.63102	1.61862	1.74351	1.25688	1.16943	1.10037
KLK3	1.0271	0.9278	1.0493	0.6128	0.5341	0.6574	2.1293	2.1747	1.7424
NCAM1	0.999988	0.602124	1.39785	30.9071	29.7149	28.5227	21.9122	20.8144	21.3633

## Sheet: VCaP
	FBS			CSS			CSS+R1881
PLXND1	1.27691	0.851154	0.871899	3.03457	5.25538	4.14498	1.38709	1.78529	1.58619
SEMA3C	0.853108	1.07758	1.0694	1.92226	1.95721	2.12992	1.40133	1.53666	1.24126
SEMA3E	0.926391	1.01024	1.06341	4.9133	4.94748	5.57392	1.66289	1.52277	1.39059
KLK3	0.948397	1.07676	0.974858	0.132701	0.172142	0.476985	3.47429	3.39571	3.84763
NCAM1	0.652363	1.21538	1.13232	5.73326	7.08238	4.38414	1.07853	1.52248	2.51447
