# Supplementary material for: PlexinD1 is a driver and a therapeutic target in advanced prostate cancer
Source: EMBO Mol Med. 2025 Jan 2;17(2):336–64. doi: 10.1038/s44321-024-00186-z (PMC11822115; doi:10.1038/s44321-024-00186-z)
Supplement: Supplementary file 5 — Source data Fig. 3 [file 44321_2024_186_MOESM5_ESM.zip › Figure 3/3G/3G numerical data.xlsx]

## Sheet: description
Luminescence data for each group as indicated are listed in this excel file. Data are normalized to each vehicle group.

## Sheet: data
WT			Mut ARE 1			Mut ARE 2			Mut ARE 3
Vehicle	R1881		Vehicle	R1881		Vehicle	R1881		Vehicle	R1881
1.05761	0.833138		1.11436	1.29705		1	1.00415		1.33251	0.832464
0.942394	0.520441		0.983475	0.822184		0.929291	1.02666		0.903222	0.855082
1	0.67679		0.902163	0.986016		1.07071	1.19008		0.764271	0.984445
