# Supplementary material for: PlexinD1 is a driver and a therapeutic target in advanced prostate cancer
Source: EMBO Mol Med. 2025 Jan 2;17(2):336–64. doi: 10.1038/s44321-024-00186-z (PMC11822115; doi:10.1038/s44321-024-00186-z)
Supplement: Supplementary file 5 — Source data Fig. 3 [file 44321_2024_186_MOESM5_ESM.zip › Figure 3/3I/3I numerical data.xlsx]

## Sheet: description
Pearson correlation between PLXND1 and several AR markers in four RNA-seq datasets including TCGA, DKFZ 2018, Fred Hutch 2016 and MSKCC 2010 were calculated. Pearson's r of each correlation is listed in this excel file.

## Sheet: data
	KLK3	KLK2	NKX3-1	FKBP5
TCGA	-0.3274	-0.31	-0.3956	-0.08896
DKFZ 2018	-0.375	-0.3461	-0.49	-0.3514
Fred Hutch 2016	-0.4072	-0.3973	-0.4468	-0.199
MSKCC 2010	-0.2188	-0.2395	-0.1842	-0.2405
