# Supplementary material for: PlexinD1 is a driver and a therapeutic target in advanced prostate cancer
Source: EMBO Mol Med. 2025 Jan 2;17(2):336–64. doi: 10.1038/s44321-024-00186-z (PMC11822115; doi:10.1038/s44321-024-00186-z)
Supplement: Supplementary file 6 — Source data Fig. 4 [file 44321_2024_186_MOESM6_ESM.zip]

Archive with 76 entries (62 files):
- Figure 4/
- __MACOSX/._Figure 4
- Figure 4/.DS_Store
- __MACOSX/Figure 4/._.DS_Store
- Figure 4/4E/
- __MACOSX/Figure 4/._4E
- Figure 4/4B/
- __MACOSX/Figure 4/._4B
- Figure 4/4K/
- __MACOSX/Figure 4/._4K
- Figure 4/4L/
- __MACOSX/Figure 4/._4L
- Figure 4/4J/
- __MACOSX/Figure 4/._4J
- Figure 4/4C/
- __MACOSX/Figure 4/._4C
- Figure 4/4A/
- __MACOSX/Figure 4/._4A
- Figure 4/4F/
- __MACOSX/Figure 4/._4F
- Figure 4/4H/
- __MACOSX/Figure 4/._4H
- Figure 4/4I/
- __MACOSX/Figure 4/._4I
- Figure 4/4G/
- __MACOSX/Figure 4/._4G
- Figure 4/4E/4E survival curve.xlsx
- __MACOSX/Figure 4/4E/._4E survival curve.xlsx
- Figure 4/4B/4B numerical data.xlsx
- __MACOSX/Figure 4/4B/._4B numerical data.xlsx
- Figure 4/4K/22Rv1 tumor.jpg
- __MACOSX/Figure 4/4K/._22Rv1 tumor.jpg
- Figure 4/4L/PlexinD1/
- __MACOSX/Figure 4/4L/._PlexinD1
- Figure 4/4L/README.tif
- __MACOSX/Figure 4/4L/._README.tif
- Figure 4/4L/4L quantification.xlsx
- __MACOSX/Figure 4/4L/._4L quantification.xlsx
- Figure 4/4L/Ki-67/
- __MACOSX/Figure 4/4L/._Ki-67
- Figure 4/4J/4J numerical data.xlsx
- __MACOSX/Figure 4/4J/._4J numerical data.xlsx
- Figure 4/4C/colony_C42B ENZR_ shC and shP#1 .jpg
- __MACOSX/Figure 4/4C/._colony_C42B ENZR_ shC and shP#1 .jpg
- Figure 4/4C/colony_C42B ENZR_ shP#2.jpg
- __MACOSX/Figure 4/4C/._colony_C42B ENZR_ shP#2.jpg
- Figure 4/4C/colony_22Rv1_ shC and shP#1.jpg
- __MACOSX/Figure 4/4C/._colony_22Rv1_ shC and shP#1.jpg
- Figure 4/4C/colony_22Rv1 shP#2.jpg
- __MACOSX/Figure 4/4C/._colony_22Rv1 shP#2.jpg
- Figure 4/4C/4C quantification.xlsx
- __MACOSX/Figure 4/4C/._4C quantification.xlsx
- Figure 4/4C/LNCaP.jpg
- __MACOSX/Figure 4/4C/._LNCaP.jpg
- Figure 4/4A/WB-4A.jpg
- __MACOSX/Figure 4/4A/._WB-4A.jpg
- Figure 4/4F/4F numerical data.xlsx
- __MACOSX/Figure 4/4F/._4F numerical data.xlsx
- Figure 4/4H/C4-2B ENZR tumor.jpg
- __MACOSX/Figure 4/4H/._C4-2B ENZR tumor.jpg
- Figure 4/4I/4I numerical data.xlsx
- __MACOSX/Figure 4/4I/._4I numerical data.xlsx
- Figure 4/4G/4G numerical data.xlsx
- __MACOSX/Figure 4/4G/._4G numerical data.xlsx
- Figure 4/4L/PlexinD1/shCon.tif
- __MACOSX/Figure 4/4L/PlexinD1/._shCon.tif
- Figure 4/4L/PlexinD1/shPlexinD1-1.tif
- __MACOSX/Figure 4/4L/PlexinD1/._shPlexinD1-1.tif
- Figure 4/4L/PlexinD1/shPlexinD1-2.tif
- __MACOSX/Figure 4/4L/PlexinD1/._shPlexinD1-2.tif
- Figure 4/4L/Ki-67/shCon.tif
- __MACOSX/Figure 4/4L/Ki-67/._shCon.tif
- Figure 4/4L/Ki-67/shPlexinD1-1.tif
- __MACOSX/Figure 4/4L/Ki-67/._shPlexinD1-1.tif
- Figure 4/4L/Ki-67/shPlexinD1-2.tif
- __MACOSX/Figure 4/4L/Ki-67/._shPlexinD1-2.tif
