# Supplementary material for: PlexinD1 is a driver and a therapeutic target in advanced prostate cancer
Source: EMBO Mol Med. 2025 Jan 2;17(2):336–64. doi: 10.1038/s44321-024-00186-z (PMC11822115; doi:10.1038/s44321-024-00186-z)
Supplement: Supplementary file 6 — Source data Fig. 4 [file 44321_2024_186_MOESM6_ESM.zip › Figure 4/4E/4E survival curve.xlsx]

## Sheet: description
Raw data used to draw the survival curve are listed in the excel file.

## Sheet: data
Day	shCon	shPlexinD1#1	shPlexinD1#2
30	1
30	1
30	1
30	1
30	1
30	1
30	1
30	1
32	1
32		1
32		1
35	1
35			1
38	1
38		1
46	1
49	0
49	0
49
49		0
49		0
49		0
49		0
49		0
49		0
49		0
49		0
49		0
49		0
49		0
49			0
49			0
49			0
49			0
49			0
49			0
49			0
49			0
49			0
49			0
49			0
49			0
49			0
