# Supplementary material for: PlexinD1 is a driver and a therapeutic target in advanced prostate cancer
Source: EMBO Mol Med. 2025 Jan 2;17(2):336–64. doi: 10.1038/s44321-024-00186-z (PMC11822115; doi:10.1038/s44321-024-00186-z)
Supplement: Supplementary file 6 — Source data Fig. 4 [file 44321_2024_186_MOESM6_ESM.zip › Figure 4/4B/4B numerical data.xlsx]

## Sheet: description
Relative proliferation data at different time points were normalized to day 0. Data on day 0 were set as 1.

## Sheet: C4-2B ENZR
Day	shCon			shPlexinD1#1			shPlexinD1#2
0	1	1	1	1	1	1	1	1	1
4	5.53125	6.28125	4.96875	2.65625	3.09375	3.15625	2.5625	2.6875	3.09375
7	23.6	20.8	18.75	12.7	11.6	10.85	10	11.8	10.55

## Sheet: 22Rv1
Day	shCon			shPlexinD1#1			shPlexinD1#2
0	1	1	1	1	1	1	1	1	1
4	2.23448	2.11035	2.08966	1.61157	1.68595	1.21488	1.99039	1.81731	1.81731
7	6.51724	5.27586	7.75862	3.49587	3.94215	2.78926	3.28846	2.8125	2.42308

## Sheet: LNCaP
Day	Vector			PlexinD1
0	1	1	1	1	1	1
4	5.63	4.88	6.75	7.5	5.63	8.25
7	13.13	19.5	16.5	23.25	28.13	24
