# Supplementary material for: PlexinD1 is a driver and a therapeutic target in advanced prostate cancer
Source: EMBO Mol Med. 2025 Jan 2;17(2):336–64. doi: 10.1038/s44321-024-00186-z (PMC11822115; doi:10.1038/s44321-024-00186-z)
Supplement: Supplementary file 6 — Source data Fig. 4 [file 44321_2024_186_MOESM6_ESM.zip › Figure 4/4L/4L quantification.xlsx]

## Sheet: description
The percentage of Ki-67+ cells in control and PlexinD1 knockdown cells is shown in this excel file.

## Sheet: data
shCon	shPlexinD1#1	shPlexinD1#2
81.0839	6.63488	54.4186
84.9239	5.64304	47.6209
85.9707	7.16436	46.8069
