# Supplementary material for: PlexinD1 is a driver and a therapeutic target in advanced prostate cancer
Source: EMBO Mol Med. 2025 Jan 2;17(2):336–64. doi: 10.1038/s44321-024-00186-z (PMC11822115; doi:10.1038/s44321-024-00186-z)
Supplement: Supplementary file 6 — Source data Fig. 4 [file 44321_2024_186_MOESM6_ESM.zip › Figure 4/4J/4J numerical data.xlsx]

## Sheet: description
Tumor weight (g) data in mice at the endpoint are listed in this excel file.

## Sheet: data
shCon	shPlexinD1#1	shPlexinD1#2
0.627	0.262	0.778
1.622	0.218	0.259
0.948	0.665	0.22
1.652	0.525	0.332
0.56	0.398	0.371
0.941	0.02	0.646
