# Supplementary material for: PlexinD1 is a driver and a therapeutic target in advanced prostate cancer
Source: EMBO Mol Med. 2025 Jan 2;17(2):336–64. doi: 10.1038/s44321-024-00186-z (PMC11822115; doi:10.1038/s44321-024-00186-z)
Supplement: Supplementary file 6 — Source data Fig. 4 [file 44321_2024_186_MOESM6_ESM.zip › Figure 4/4C/4C quantification.xlsx]

## Sheet: description
The number of colonies formed in each group are listed in the excel file.

## Sheet: data
C4-2B ENZR				22Rv1				LNCaP
shCon	shPlexinD1#1	shPlexinD1#2		shCon	shPlexinD1#1	shPlexinD1#2		Vector	PlexinD1
86	28	34		61	15	12		147	262
46	36	31		71	25	23		143	203
54	23	31		62	26	28		159	259
