# Supplementary material for: PlexinD1 is a driver and a therapeutic target in advanced prostate cancer
Source: EMBO Mol Med. 2025 Jan 2;17(2):336–64. doi: 10.1038/s44321-024-00186-z (PMC11822115; doi:10.1038/s44321-024-00186-z)
Supplement: Supplementary file 6 — Source data Fig. 4 [file 44321_2024_186_MOESM6_ESM.zip › Figure 4/4F/4F numerical data.xlsx]

## Sheet: description
Tumor volume data calculated by the equation, width*width*length*0.52, are listed in this excel file.

## Sheet: data
Days post injection	shCon												shPlexinD1#1			shPlexinD1#2
30		160		199	24	314	18	64		11		57
32		273.78		156.325	34.9095	457.056	32	99.7195		46.225	7.8125	88.434		13.5	7.8125
35		308.93	22.05	219.64	46.4	564.062	116.614	130.075		113.438	4	184.96		21.4375	4	6
38		638.144	58.835	190.512	188.65	819.346	189.037	357.637	8.75	151.838	24.276	316.894	18	45.5625	6.0835	39.71
40		962.104	89.4645	224.45	463.736	807.025	292.494	484.438	21.4375	154.327	73.2305	620.626	54.675	47.5875	7.8125	50.274
42		1000.5	132.878	233.289	510.3	1157.37	254.947	662.7	46.2275	257.091	72.03	1083.43	145.408	83.1875	7.8125	70.688
44		1116.3	171.166	365.04	568.575	1534.83	296.447	826.875	71.5275	249.696	137.216	1400.57	202.176	72.828	6.0835	56.8
46	25.92	1592.96	223.925	352.872	934.528	1754.27	461.709	1072.15	186.2	419.2	152.46	1376.26	218.489	95.2875	9.8415	102.06
49	33.075	1705.2	314.411	382.339	948.708	1848.93	591.138	1343.75	271.062	558.967	252.761	1628.26	340.605	128.774	7.8125	116.573
