# Supplementary material for: PlexinD1 is a driver and a therapeutic target in advanced prostate cancer
Source: EMBO Mol Med. 2025 Jan 2;17(2):336–64. doi: 10.1038/s44321-024-00186-z (PMC11822115; doi:10.1038/s44321-024-00186-z)
Supplement: Supplementary file 6 — Source data Fig. 4 [file 44321_2024_186_MOESM6_ESM.zip › Figure 4/4I/4I numerical data.xlsx]

## Sheet: description
Tumor volume data calculated by the equation, width*width*length*0.52, are listed in this excel file.

## Sheet: data
Days post injection	shCon						shPlexinD1#1						shPlexinD1#2
16	153.6	807.7		307.062	83.106	156.325	40	95.2875	72.576	277.108			241.875	66.25		90.75	46.464	253.125
19	193.84	1327	441	512.488	171.088	241.875	186.624	83.1875	143.36	371.25	209.952		405.72	105.056	40	202.502	110.466	332.8
21	320.17	1880	479.808	976.828	274.36	469.752	186.2	142.2	337.014	473.344	313.992	13.5	493.973	108.841	72.03	194.4	103.933	518.4
22	349.83	1740	740	1351.68	396.9	879.462	159.528	181.3	393.6	451.156	422.331	15.8	607.662	183.996	138.6	202.005	159.744	502.928
25	462.25	2226	1341.52	1799.51	457.65	919.138	299.218	145.408	561.44	681.462	576.356	48.7	657.758	317.9	196.044	344.608	316.8	715.716
