# Supplementary material for: PlexinD1 is a driver and a therapeutic target in advanced prostate cancer
Source: EMBO Mol Med. 2025 Jan 2;17(2):336–64. doi: 10.1038/s44321-024-00186-z (PMC11822115; doi:10.1038/s44321-024-00186-z)
Supplement: Supplementary file 6 — Source data Fig. 4 [file 44321_2024_186_MOESM6_ESM.zip › Figure 4/4G/4G numerical data.xlsx]

## Sheet: description
Tumor weight (g) data in mice at the endpoint are listed in this excel file.

## Sheet: data
shCon	shPlexinD1#1	shPlexinD1#2
0.042	0.232	0.121
0.218	0.108
0.716	0.01
0.474
1.142
0.145
1.321
0.233
1.226
0.165
0.42
1.069
