# Supplementary material for: PlexinD1 is a driver and a therapeutic target in advanced prostate cancer
Source: EMBO Mol Med. 2025 Jan 2;17(2):336–64. doi: 10.1038/s44321-024-00186-z (PMC11822115; doi:10.1038/s44321-024-00186-z)
Supplement: Supplementary file 7 — Source data Fig. 5 [file 44321_2024_186_MOESM7_ESM.zip]

Archive with 122 entries (112 files):
- Figure 5/
- __MACOSX/._Figure 5
- Figure 5/5G/
- __MACOSX/Figure 5/._5G
- Figure 5/5A/
- __MACOSX/Figure 5/._5A
- Figure 5/5F/
- __MACOSX/Figure 5/._5F
- Figure 5/5H/
- __MACOSX/Figure 5/._5H
- Figure 5/.DS_Store
- __MACOSX/Figure 5/._.DS_Store
- Figure 5/5C/
- __MACOSX/Figure 5/._5C
- Figure 5/5E/
- __MACOSX/Figure 5/._5E
- Figure 5/5B/
- __MACOSX/Figure 5/._5B
- Figure 5/5G/shPlexinD1-limb.tif
- __MACOSX/Figure 5/5G/._shPlexinD1-limb.tif
- Figure 5/5G/shPlexinD1-rib.tif
- __MACOSX/Figure 5/5G/._shPlexinD1-rib.tif
- Figure 5/5G/shPlexinD1-adrenal.tif
- __MACOSX/Figure 5/5G/._shPlexinD1-adrenal.tif
- Figure 5/5G/shCon-limb.tif
- __MACOSX/Figure 5/5G/._shCon-limb.tif
- Figure 5/5G/shCon-rib.tif
- __MACOSX/Figure 5/5G/._shCon-rib.tif
- Figure 5/5G/README.tif
- __MACOSX/Figure 5/5G/._README.tif
- Figure 5/5G/shCon-liver.tif
- __MACOSX/Figure 5/5G/._shCon-liver.tif
- Figure 5/5G/shCon-adrenal.tif
- __MACOSX/Figure 5/5G/._shCon-adrenal.tif
- Figure 5/5G/5G quantification.xlsx
- __MACOSX/Figure 5/5G/._5G quantification.xlsx
- Figure 5/5G/shCon-jaw.tif
- __MACOSX/Figure 5/5G/._shCon-jaw.tif
- Figure 5/5G/shPlexinD1-liver.tif
- __MACOSX/Figure 5/5G/._shPlexinD1-liver.tif
- Figure 5/5G/shPlexinD1-jaw.tif
- __MACOSX/Figure 5/5G/._shPlexinD1-jaw.tif
- Figure 5/5A/Invasion/
- __MACOSX/Figure 5/5A/._Invasion
- Figure 5/5A/README.tif
- __MACOSX/Figure 5/5A/._README.tif
- Figure 5/5A/5A quantification.xlsx
- __MACOSX/Figure 5/5A/._5A quantification.xlsx
- Figure 5/5A/Migration/
- __MACOSX/Figure 5/5A/._Migration
- Figure 5/5F/IVIS-shCon.tif
- __MACOSX/Figure 5/5F/._IVIS-shCon.tif
- Figure 5/5F/IVIS-shPlexinD1.tif
- __MACOSX/Figure 5/5F/._IVIS-shPlexinD1.tif
- Figure 5/5H/HE_liver_shPlexinD1.tif
- __MACOSX/Figure 5/5H/._HE_liver_shPlexinD1.tif
- Figure 5/5H/ki67_adrenal gland_shPlexinD1.tif
- __MACOSX/Figure 5/5H/._ki67_adrenal gland_shPlexinD1.tif
- Figure 5/5H/HE_Adrenal gland_shCon.tif
- __MACOSX/Figure 5/5H/._HE_Adrenal gland_shCon.tif
- Figure 5/5H/PlexinD1 IHC_liver_shPlexinD1.tif
- __MACOSX/Figure 5/5H/._PlexinD1 IHC_liver_shPlexinD1.tif
- Figure 5/5H/ki67_liver_shPlexinD1.tif
- __MACOSX/Figure 5/5H/._ki67_liver_shPlexinD1.tif
- Figure 5/5H/HE_Adrenal gland_shPlexinD1.tif
- __MACOSX/Figure 5/5H/._HE_Adrenal gland_shPlexinD1.tif
- Figure 5/5H/PlexinD1 IHC_adrenal gland_shPlexinD1.tif
- __MACOSX/Figure 5/5H/._PlexinD1 IHC_adrenal gland_shPlexinD1.tif
- Figure 5/5H/README.tif
- __MACOSX/Figure 5/5H/._README.tif
- Figure 5/5H/PlexinD1 IHC_liver_shCon.tif
- __MACOSX/Figure 5/5H/._PlexinD1 IHC_liver_shCon.tif
- Figure 5/5H/5H quantification.xlsx
- __MACOSX/Figure 5/5H/._5H quantification.xlsx
- Figure 5/5H/ki67_adrenal gland_shCon.tif
- __MACOSX/Figure 5/5H/._ki67_adrenal gland_shCon.tif
- Figure 5/5H/ki67_liver_shCon.tif
- __MACOSX/Figure 5/5H/._ki67_liver_shCon.tif
- Figure 5/5H/HE_liver_shCon.tif
- __MACOSX/Figure 5/5H/._HE_liver_shCon.tif
- Figure 5/5H/PlexinD1 IHC_adrenal gland_shCon.tif
- __MACOSX/Figure 5/5H/._PlexinD1 IHC_adrenal gland_shCon.tif
- Figure 5/5C/WB-5C.jpg
- __MACOSX/Figure 5/5C/._WB-5C.jpg
- Figure 5/5E/5E numerical data.xlsx
- __MACOSX/Figure 5/5E/._5E numerical data.xlsx
- Figure 5/5B/Migration_Vector.tif
- __MACOSX/Figure 5/5B/._Migration_Vector.tif
- Figure 5/5B/Invasion_PlexinD1.tif
- __MACOSX/Figure 5/5B/._Invasion_PlexinD1.tif
- Figure 5/5B/Migration_PlexinD1.tif
- __MACOSX/Figure 5/5B/._Migration_PlexinD1.tif
- Figure 5/5B/5B quantification.xlsx
- __MACOSX/Figure 5/5B/._5B quantification.xlsx
- Figure 5/5B/Invasion_Vector.tif
- __MACOSX/Figure 5/5B/._Invasion_Vector.tif
- Figure 5/5B/README.tif
- __MACOSX/Figure 5/5B/._README.tif
- Figure 5/5A/Invasion/22Rv1 shC.tif
- __MACOSX/Figure 5/5A/Invasion/._22Rv1 shC.tif
- Figure 5/5A/Invasion/22Rv1 shPlexinD1-1.tif
- __MACOSX/Figure 5/5A/Invasion/._22Rv1 shPlexinD1-1.tif
- Figure 5/5A/Invasion/22Rv1 shPlexinD1-2.tif
- __MACOSX/Figure 5/5A/Invasion/._22Rv1 shPlexinD1-2.tif
- Figure 5/5A/Invasion/C4-2BENZR shPlexinD1-1.tif
- __MACOSX/Figure 5/5A/Invasion/._C4-2BENZR shPlexinD1-1.tif
- Figure 5/5A/Invasion/C4-2BENZR shPlexinD1-2.tif
- __MACOSX/Figure 5/5A/Invasion/._C4-2BENZR shPlexinD1-2.tif
- Figure 5/5A/Invasion/C4-2BENZR shC.tif
- __MACOSX/Figure 5/5A/Invasion/._C4-2BENZR shC.tif
- Figure 5/5A/Migration/22Rv1 shC.tif
- __MACOSX/Figure 5/5A/Migration/._22Rv1 shC.tif
- Figure 5/5A/Migration/C4-2B ENZR shC.tif
- __MACOSX/Figure 5/5A/Migration/._C4-2B ENZR shC.tif
- Figure 5/5A/Migration/C4-2B ENZR shPlexinD1-2.tif
- __MACOSX/Figure 5/5A/Migration/._C4-2B ENZR shPlexinD1-2.tif
- Figure 5/5A/Migration/C4-2B ENZR shPlexinD1-1.tif
- __MACOSX/Figure 5/5A/Migration/._C4-2B ENZR shPlexinD1-1.tif
- Figure 5/5A/Migration/22Rv1 shPlexinD1-1.tif
- __MACOSX/Figure 5/5A/Migration/._22Rv1 shPlexinD1-1.tif
- Figure 5/5A/Migration/22Rv1 shPlexinD1-2.tif
- __MACOSX/Figure 5/5A/Migration/._22Rv1 shPlexinD1-2.tif
