# Supplementary material for: PlexinD1 is a driver and a therapeutic target in advanced prostate cancer
Source: EMBO Mol Med. 2025 Jan 2;17(2):336–64. doi: 10.1038/s44321-024-00186-z (PMC11822115; doi:10.1038/s44321-024-00186-z)
Supplement: Supplementary file 7 — Source data Fig. 5 [file 44321_2024_186_MOESM7_ESM.zip › Figure 5/5G/5G quantification.xlsx]

## Sheet: description
The quantification of bioluminescence in livers, adrenal glands and bones (limbs, jaws and ribs) are listed in this excel file (n=5).

## Sheet: data
Adrenal gland			Liver			Bone (limb+jaw+rib)
shCon	shPlexinD1		shCon	shPlexinD1		shC	shPlexinD1
39798790	12998790		38200000	2750000		60000000	200000
38498790	4568790		35900000	1020000		50000000	12970
31398790	31498790		30600000	9820000		40000000	72880
47798790	1898790		48500000	46500		60000000	700000
9778790	1568790		20200000	1270000		50000000	71420
