# Supplementary material for: PlexinD1 is a driver and a therapeutic target in advanced prostate cancer
Source: EMBO Mol Med. 2025 Jan 2;17(2):336–64. doi: 10.1038/s44321-024-00186-z (PMC11822115; doi:10.1038/s44321-024-00186-z)
Supplement: Supplementary file 7 — Source data Fig. 5 [file 44321_2024_186_MOESM7_ESM.zip › Figure 5/5A/5A quantification.xlsx]

## Sheet: description
The number of migrating and invading cells (n=3) in the indicated groups is listed in this excel file.

## Sheet: C4-2B ENZR
Migration
shCon	shPlexinD1#1	shPlexinD1#2
1623	1189	1096
1762	1172	1278
1755	929	1301
Invasion
shCon	shPlexinD1#1	shPlexinD1#2
1072	716	728
1152	800	888
1232	812	808

## Sheet: 22Rv1
Migration
shCon	shPlexinD1#1	shPlexinD1#2
1140	432	300
1218	300	222
1179	366	261
Invasion
shCon	shPlexinD1#1	shPlexinD1#2
1296	728	668
932	772	620
1200	750	644
