# Supplementary material for: PlexinD1 is a driver and a therapeutic target in advanced prostate cancer
Source: EMBO Mol Med. 2025 Jan 2;17(2):336–64. doi: 10.1038/s44321-024-00186-z (PMC11822115; doi:10.1038/s44321-024-00186-z)
Supplement: Supplementary file 7 — Source data Fig. 5 [file 44321_2024_186_MOESM7_ESM.zip › Figure 5/5H/5H quantification.xlsx]

## Sheet: description
The percentage of Ki-67+ tumor cells in livers and adrenal glands is listed in this excel file (n=3).

## Sheet: data
Liver			Adrenal gland
shCon	shPlexinD1		shCon	shPlexinD1
73.3726	45.0838		57.3192	37.5645
62.1264	33.9458		61.4921	45.3515
60.9307	25.0106		51.5616	39.295
