# Supplementary material for: PlexinD1 is a driver and a therapeutic target in advanced prostate cancer
Source: EMBO Mol Med. 2025 Jan 2;17(2):336–64. doi: 10.1038/s44321-024-00186-z (PMC11822115; doi:10.1038/s44321-024-00186-z)
Supplement: Supplementary file 7 — Source data Fig. 5 [file 44321_2024_186_MOESM7_ESM.zip › Figure 5/5E/5E numerical data.xlsx]

## Sheet: description
Biolumiscence (p/s/cm2/sr) of tumors post injection is shown in this excel file (n=5).

## Sheet: data
Day post injection	shCon					shPlexinD1
7	1006			2679	388		59	97	2242
14	31670	34890	4405	50150	5797	18720	5465	9040	8642	10140
21	1331790	427390	156090	789790	58210	221290	29290	167590	16170	105090
28	4694790	3048790	1527790	3638790	610590	1243790	294590	564890	118290	59340
32	6583790	6916790	3883790	6425790	1147790	137390	718590	574190	220090	149390
