# Supplementary material for: PlexinD1 is a driver and a therapeutic target in advanced prostate cancer
Source: EMBO Mol Med. 2025 Jan 2;17(2):336–64. doi: 10.1038/s44321-024-00186-z (PMC11822115; doi:10.1038/s44321-024-00186-z)
Supplement: Supplementary file 7 — Source data Fig. 5 [file 44321_2024_186_MOESM7_ESM.zip › Figure 5/5B/5B quantification.xlsx]

## Sheet: description
The number of migrating (n=3) and invading (n=5) cells is listed in this excel file.

## Sheet: data
Migration			Invasion
Vector	PlexinD1		Vector	PlexinD1
211.2	426.8		9.98795	13.9386
305.2	451		1.86996	18.0665
258.2	438.9		2.20821	18.7493
			9.41962	17.8252
			8.26193	17.802
