# Supplementary material for: PlexinD1 is a driver and a therapeutic target in advanced prostate cancer
Source: EMBO Mol Med. 2025 Jan 2;17(2):336–64. doi: 10.1038/s44321-024-00186-z (PMC11822115; doi:10.1038/s44321-024-00186-z)
Supplement: Supplementary file 8 — Source data Fig. 6 [file 44321_2024_186_MOESM8_ESM.zip]

Archive with 136 entries (125 files):
- Figure 6/
- __MACOSX/._Figure 6
- Figure 6/6F/
- __MACOSX/Figure 6/._6F
- Figure 6/6H/
- __MACOSX/Figure 6/._6H
- Figure 6/6G/
- __MACOSX/Figure 6/._6G
- Figure 6/.DS_Store
- __MACOSX/Figure 6/._.DS_Store
- Figure 6/6B/
- __MACOSX/Figure 6/._6B
- Figure 6/6E/
- __MACOSX/Figure 6/._6E
- Figure 6/6D/
- __MACOSX/Figure 6/._6D
- Figure 6/6C/
- __MACOSX/Figure 6/._6C
- Figure 6/6F/6F numerical data.xlsx
- __MACOSX/Figure 6/6F/._6F numerical data.xlsx
- Figure 6/6H/6H numerical data.xlsx
- __MACOSX/Figure 6/6H/._6H numerical data.xlsx
- Figure 6/6G/PlexinD1 high.tif
- __MACOSX/Figure 6/6G/._PlexinD1 high.tif
- Figure 6/6G/6G quantification.xlsx
- __MACOSX/Figure 6/6G/._6G quantification.xlsx
- Figure 6/6G/README.tif
- __MACOSX/Figure 6/6G/._README.tif
- Figure 6/6G/PlexinD1 low.tif
- __MACOSX/Figure 6/6G/._PlexinD1 low.tif
- Figure 6/6G/SYP high.tif
- __MACOSX/Figure 6/6G/._SYP high.tif
- Figure 6/6G/SYP low.tif
- __MACOSX/Figure 6/6G/._SYP low.tif
- Figure 6/6B/22Rv1_shPlexinD1-2.tif
- __MACOSX/Figure 6/6B/._22Rv1_shPlexinD1-2.tif
- Figure 6/6B/C4-2BENZR_shCon.tif
- __MACOSX/Figure 6/6B/._C4-2BENZR_shCon.tif
- Figure 6/6B/22Rv1_shPlexinD1-1.tif
- __MACOSX/Figure 6/6B/._22Rv1_shPlexinD1-1.tif
- Figure 6/6B/C4-2BENZR_shPlexinD1-2.tif
- __MACOSX/Figure 6/6B/._C4-2BENZR_shPlexinD1-2.tif
- Figure 6/6B/C4-2BENZR_shPlexinD1-1.tif
- __MACOSX/Figure 6/6B/._C4-2BENZR_shPlexinD1-1.tif
- Figure 6/6B/6B quantification.xlsx
- __MACOSX/Figure 6/6B/._6B quantification.xlsx
- Figure 6/6B/README.tif
- __MACOSX/Figure 6/6B/._README.tif
- Figure 6/6B/LNCaP_PlexinD1.tif
- __MACOSX/Figure 6/6B/._LNCaP_PlexinD1.tif
- Figure 6/6B/LNCaP_Vector.tif
- __MACOSX/Figure 6/6B/._LNCaP_Vector.tif
- Figure 6/6B/22Rv1_shCon.tif
- __MACOSX/Figure 6/6B/._22Rv1_shCon.tif
- Figure 6/6E/README.tif
- __MACOSX/Figure 6/6E/._README.tif
- Figure 6/6E/6E numerical data.xlsx
- __MACOSX/Figure 6/6E/._6E numerical data.xlsx
- Figure 6/6E/shPlexinD1-1.tif
- __MACOSX/Figure 6/6E/._shPlexinD1-1.tif
- Figure 6/6E/shPlexinD1-2.tif
- __MACOSX/Figure 6/6E/._shPlexinD1-2.tif
- Figure 6/6E/shC.tif
- __MACOSX/Figure 6/6E/._shC.tif
- Figure 6/6D/WB-6D-LNCaP.jpg
- __MACOSX/Figure 6/6D/._WB-6D-LNCaP.jpg
- Figure 6/6D/WB-6D C4-2BENZR.jpg
- __MACOSX/Figure 6/6D/._WB-6D C4-2BENZR.jpg
- Figure 6/6D/WB-6D 22Rv1.jpg
- __MACOSX/Figure 6/6D/._WB-6D 22Rv1.jpg
- Figure 6/6C/.DS_Store
- __MACOSX/Figure 6/6C/._.DS_Store
- Figure 6/6C/ENZR/
- __MACOSX/Figure 6/6C/._ENZR
- Figure 6/6C/22Rv1/
- __MACOSX/Figure 6/6C/._22Rv1
- Figure 6/6C/6C quantification.xlsx
- __MACOSX/Figure 6/6C/._6C quantification.xlsx
- Figure 6/6C/LNCaP/
- __MACOSX/Figure 6/6C/._LNCaP
- Figure 6/6C/ENZR/shC_t2-2021-08-03-155217-5.fcs
- __MACOSX/Figure 6/6C/ENZR/._shC_t2-2021-08-03-155217-5.fcs
- Figure 6/6C/ENZR/shC_t1-2021-08-04-152507-3.fcs
- __MACOSX/Figure 6/6C/ENZR/._shC_t1-2021-08-04-152507-3.fcs
- Figure 6/6C/ENZR/shC_t1-2021-08-03-154908-4.fcs
- __MACOSX/Figure 6/6C/ENZR/._shC_t1-2021-08-03-154908-4.fcs
- Figure 6/6C/ENZR/shPlexinD1_c1-2021-08-03-161248-10.fcs
- __MACOSX/Figure 6/6C/ENZR/._shPlexinD1_c1-2021-08-03-161248-10.fcs
- Figure 6/6C/ENZR/shPlexinD1_t2-2021-08-03-162115-13.fcs
- __MACOSX/Figure 6/6C/ENZR/._shPlexinD1_t2-2021-08-03-162115-13.fcs
- Figure 6/6C/ENZR/shC_c-2021-08-04-152022-2.fcs
- __MACOSX/Figure 6/6C/ENZR/._shC_c-2021-08-04-152022-2.fcs
- Figure 6/6C/ENZR/shPlexinD1_t1-2021-08-03-161823-12.fcs
- __MACOSX/Figure 6/6C/ENZR/._shPlexinD1_t1-2021-08-03-161823-12.fcs
- Figure 6/6C/ENZR/shPlexinD1_c-2021-08-04-153551-8.fcs
- __MACOSX/Figure 6/6C/ENZR/._shPlexinD1_c-2021-08-04-153551-8.fcs
- Figure 6/6C/ENZR/shPlexinD1_t2-2021-08-04-153951-10.fcs
- __MACOSX/Figure 6/6C/ENZR/._shPlexinD1_t2-2021-08-04-153951-10.fcs
- Figure 6/6C/ENZR/shC_c1-2021-08-03-154407-2.fcs
- __MACOSX/Figure 6/6C/ENZR/._shC_c1-2021-08-03-154407-2.fcs
- Figure 6/6C/ENZR/shC_c2-2021-08-03-154640-3.fcs
- __MACOSX/Figure 6/6C/ENZR/._shC_c2-2021-08-03-154640-3.fcs
- Figure 6/6C/ENZR/shPlexinD1_c2-2021-08-03-161540-11.fcs
- __MACOSX/Figure 6/6C/ENZR/._shPlexinD1_c2-2021-08-03-161540-11.fcs
- Figure 6/6C/22Rv1/R_shC-1-2022-07-07-130443-4.fcs
- __MACOSX/Figure 6/6C/22Rv1/._R_shC-1-2022-07-07-130443-4.fcs
- Figure 6/6C/22Rv1/R-shPlexinD1-2-2022-07-07-131232-11.fcs
- __MACOSX/Figure 6/6C/22Rv1/._R-shPlexinD1-2-2022-07-07-131232-11.fcs
- Figure 6/6C/22Rv1/R_shC-2-2022-07-07-130549-5.fcs
- __MACOSX/Figure 6/6C/22Rv1/._R_shC-2-2022-07-07-130549-5.fcs
- Figure 6/6C/22Rv1/R_shPlexinD1-DEAB-2022-07-07-131005-9.fcs
- __MACOSX/Figure 6/6C/22Rv1/._R_shPlexinD1-DEAB-2022-07-07-131005-9.fcs
- Figure 6/6C/22Rv1/R-shPlexinD1-3-2022-07-07-131624-11.fcs
- __MACOSX/Figure 6/6C/22Rv1/._R-shPlexinD1-3-2022-07-07-131624-11.fcs
- Figure 6/6C/22Rv1/R_shC_DEAB-2022-07-07-130152-3.fcs
- __MACOSX/Figure 6/6C/22Rv1/._R_shC_DEAB-2022-07-07-130152-3.fcs
- Figure 6/6C/22Rv1/R-shPlexinD1-1-2022-07-07-131121-10.fcs
- __MACOSX/Figure 6/6C/22Rv1/._R-shPlexinD1-1-2022-07-07-131121-10.fcs
- Figure 6/6C/22Rv1/R_shC-3-2022-07-07-131357-5.fcs
- __MACOSX/Figure 6/6C/22Rv1/._R_shC-3-2022-07-07-131357-5.fcs
- Figure 6/6C/LNCaP/plvx_DAEB-2022-06-21-181646-3.fcs
- __MACOSX/Figure 6/6C/LNCaP/._plvx_DAEB-2022-06-21-181646-3.fcs
- Figure 6/6C/LNCaP/plvx-3-2022-06-21-182546-5.fcs
- __MACOSX/Figure 6/6C/LNCaP/._plvx-3-2022-06-21-182546-5.fcs
- Figure 6/6C/LNCaP/PlexinD1-DAEB-2022-06-21-182047-6.fcs
- __MACOSX/Figure 6/6C/LNCaP/._PlexinD1-DAEB-2022-06-21-182047-6.fcs
- Figure 6/6C/LNCaP/PlexinD1-3-2022-06-21-182714-7.fcs
- __MACOSX/Figure 6/6C/LNCaP/._PlexinD1-3-2022-06-21-182714-7.fcs
- Figure 6/6C/LNCaP/plvx-2-2022-06-21-181928-5.fcs
- __MACOSX/Figure 6/6C/LNCaP/._plvx-2-2022-06-21-181928-5.fcs
- Figure 6/6C/LNCaP/PlexinD1-1-2022-06-21-182227-7.fcs
- __MACOSX/Figure 6/6C/LNCaP/._PlexinD1-1-2022-06-21-182227-7.fcs
- Figure 6/6C/LNCaP/plvx-1-2022-06-21-181805-4.fcs
- __MACOSX/Figure 6/6C/LNCaP/._plvx-1-2022-06-21-181805-4.fcs
- Figure 6/6C/LNCaP/PlexinD1-2-2022-06-21-182355-8.fcs
- __MACOSX/Figure 6/6C/LNCaP/._PlexinD1-2-2022-06-21-182355-8.fcs
