# Supplementary material for: PlexinD1 is a driver and a therapeutic target in advanced prostate cancer
Source: EMBO Mol Med. 2025 Jan 2;17(2):336–64. doi: 10.1038/s44321-024-00186-z (PMC11822115; doi:10.1038/s44321-024-00186-z)
Supplement: Supplementary file 8 — Source data Fig. 6 [file 44321_2024_186_MOESM8_ESM.zip › Figure 6/6F/6F numerical data.xlsx]

## Sheet: description
The proliferation of control and PlexinD1-overexpressing LNCaP cells under ENZ treatment is listed in this excel file (n=4). The data were normalized to the vehicle group.

## Sheet: data
	Vector				PlexinD1
Vehicle	1.05487	0.965192	1.09499	0.884956	1.08201	0.958273	0.995683	0.964029
ENZ	0.6982	0.680065	0.623392	0.514582	0.986374	0.931576	0.960417	1.03829
