# Supplementary material for: PlexinD1 is a driver and a therapeutic target in advanced prostate cancer
Source: EMBO Mol Med. 2025 Jan 2;17(2):336–64. doi: 10.1038/s44321-024-00186-z (PMC11822115; doi:10.1038/s44321-024-00186-z)
Supplement: Supplementary file 8 — Source data Fig. 6 [file 44321_2024_186_MOESM8_ESM.zip › Figure 6/6H/6H numerical data.xlsx]

## Sheet: description
PLXND1 mRNA levels in CRPC versus NEPC patient samples from 6 independent RNA-seq datasets are listed here.

## Sheet: data
Beltran 2016			SU2C/PCF 2019			Fred Hutch 2016			GSE32967			GSE66187			GSE41192
CRPC-Adeno	NEPC		Adeno	NEPC		Adeno	NEPC		CRPC-Adeno	NEPC		CRPC-Adeno	NEPC		Adeno	NEPC
0.57741	9.29654		-0.0715	1.9189		9.92869	15.4497		8.02006	8.89236		0.678552	2.52645		8.31287	12.0467
0.440995	11.6785		-0.6253	-0.9001		10.3248	15.1067		8.16219	8.80246		1.26546	1.40718		5.72043	7.72629
-0.126	5.65297		-0.862	2.4022		10.3851	13.6062		8.03263	8.51177		0.990999	2.44054		6.04191	12.0238
0.034559	6.33048		-0.8086	-0.4318		14.31	15.352		7.76768	8.63529		0.851034	3.06625		5.81585
0.276665	4.27674		0.7103	-0.9085		14.2242	14.9287		7.86917	8.55069		1.01489			9.1378
0.243227	5.94018		-0.0784	-1.0184		11.8358	13.2905		7.69503	8.95261		0.781826			8.48689
0.455667	1.50702		0.7068	5.7874		13.9861	15.7179		7.70397	9.14836		0.438699			8.96385
0.212921	0.302978		0.3179	-1.0026		13.5171	13.7804		7.72031	9.1519		2.02363			7.25315
0.302907	0.217168		0.084	-0.7732		12.9134	14.3936			9.23258		0.212063			9.6489
0.937388	0.502803		1.3877	-0.3641		13.5859	15.4463			8.66537		0.222506			9.01449
0.042099	-0.01882		1.6152	-0.2119		13.5549	14.6861			8.71108		-0.08018			9.52438
1.03447	0.114288		-0.423	-0.9696		12.5267	14.9832			8.70577		3.16696			8.55368
0.001297	3.48726		-0.155	-0.2784		11.5109	14.7118			9.31658		0.678252			8.47306
2.21994	3.76873		-0.8792	-0.7175		11.3925	14.0385			8.83407		0.30369			7.86491
0.432662	0.341915		-0.1826	3.2833		10.4939						0.19173			9.59822
0.330415			-0.2008	1.4181		13.2262						0.027124			8.14487
0.304346			-1.1406	-0.2975		11.5965						1.2111			6.60201
0.118991			-0.5526	1.1996		11.2343						0.310347			6.46746
0.706508			-0.8477			12.8973						1.87992			6.97738
0.502617			1.3041			13.5718						0.764213			7.20626
0.944047			-0.7384			12.7611									8.99069
0.524781			-0.889			12.1638									7.23934
0.104734			-0.6282			13.9371									7.51484
0.029081			-0.8617			13.6229									6.87506
0.271208			-0.0064			11.258									8.67382
0.041583			-0.0439			13.3548									6.75774
0.010777			0.4117			14.5427
0.259113			-0.8476			13.4243
0.107589			-1.1591			9.54652
0.046844			-1.1742			11.2738
0.129376			-0.2328			13.2792
			1.3629			11.4853
			-0.828			12.9992
			-0.1461			14.29
			-1.0551			12.1917
			-0.7822			13.6883
			-0.4266			11.6703
			0.8762			13.986
			-1.0387			13.5134
			-1.1837			11.085
			-0.6243			11.9896
			0.1838			13.5099
			3.1782			12.8845
			0.4871			10.8401
			2.4293			11.5933
			-0.1882			14.0864
			0.178			11.5905
			0.6321			13.3345
			-0.1747			13.0472
			0.4269			14.788
			-0.6308			11.7487
			-0.0881			13.7348
			-0.6782			15.0651
			-0.5222			14.0173
			-0.9298			14.0211
			-0.6326			14.3826
			0.5693			12.4639
			-0.2542			11.545
			1.3435			11.7335
			1.2606			11.7038
			-0.6857			12.9296
			0.0724			14.0978
			1.3397			13.0288
			-0.2951			13.6641
			-0.9175			12.1538
			-0.384			12.1577
			1.9839			12.1626
			0.674			12.6471
			0.7806			10.8608
			-0.2778			14.2409
			-0.4197			11.5646
			-0.4282			13.9013
			-0.843			11.2361
			1.4074			14.088
			-0.678			13.7431
			0.8079			14.2532
			-0.8309			11.1306
			1.0434			11.8954
			0.3793			12.1744
			-0.7476			12.0005
			-0.2467			15.3476
			0.9772			15.2929
			1.9812			12.7761
			1.4807			12.1176
			-0.7157			11.8586
			-0.8945			12.722
			0.9659			12.0195
			0.3509			16.9721
			-0.6475			11.7609
			-0.3741			13.4926
			0.1398			11.4241
			-0.1682			13.1319
			1.9227			12.6844
			0.5469			11.8651
			-0.8577			10.4973
			0.0618			10.1799
			0.4313			11.227
			-0.218			10.932
			0.0124			10.9046
			-0.7489			11.4936
			-0.0059			9.78873
			-0.8424			13.4013
			-0.7652			15.0972
			1.0264			12.5492
			0.336			12.2239
			-0.5134			14.4746
			0.3462			13.0599
			0.7441			12.6026
			-0.3127			13.1985
			-0.285			14.0236
			2.2609			12.0106
			-0.3583			12.0348
			0.8054			10.2232
			-0.9493			11.9457
			-0.2481			13.6836
			2.1293			11.6003
			-0.3734			12.259
			-0.4039			14.9957
			-0.2098			12.5153
			-0.8064			12.8569
			0.5564			12.3507
			0.4332			11.7853
			-0.4928			14.4174
			0.0326			13.7479
			0.2399			10.5177
			1.4109			11.1136
			-1.087			14.0097
			0.6058			14.3454
			1.3991			14.9626
			0.1134			12.2828
			0.6591			12.4523
			-0.0918			12.0315
			-0.3642			13.1143
			0.1303			11.9529
			-0.5274			9.69897
			0.8002			12.6573
			-0.4484			13.5334
			-0.8273			9.40837
			-0.3118			10.7553
			-0.6836			10.876
			-0.5118			9.3272
			-0.1426			11.2109
			-0.4531			11.0738
			2.7888			15.7065
			-0.9735			14.2876
			3.0321			12.0087
			-0.297			13.9701
			0.1314			12.959
			-0.7795			11.4136
			-0.243			13.58
			-0.6514			15.4906
			-0.4973			13.0947
			-0.9751			13.2548
			-0.9135			13.4115
			-0.3649			13.6273
			0.3876			13.4177
			-0.3675			13.0208
			-0.7088
			0.0077
			0.5946
			-0.6993
			0.7749
			0.4099
			0.072
			0.6764
			-0.9025
			0.2454
			-0.2293
			-0.8632
			0.1204
			-0.027
			-0.5883
			-0.5729
			-0.7369
			0.3308
			-1.178
			2.4046
			0.5389
			-0.8358
			-0.6392
			-0.7242
			-0.616
			1.3926
			2.0796
			-0.9891
			-0.8598
			-0.5402
			0.4006
			1.0692
			-0.2158
			-1.1187
			2.9857
			0.4381
			-0.0939
			0.253
			-0.5331
			-0.8323
			-0.5894
			-0.6062
			0.2503
			-0.7507
			-0.1176
			-0.9948
			1.2576
			-0.1845
			-1.044
			1.2491
			0.1663
			-0.8043
			2.0956
			-0.337
			-0.6212
			1.2944
			-0.8038
			-0.8459
			-0.5644
			-0.645
			1.3606
			1.1782
			1.7864
			-0.9074
			-0.7924
			-0.6588
			-0.6685
			-1.1805
			-0.688
			-0.5306
			-1.0368
			-0.7239
			-0.7763
			2.3122
			0.1481
			-0.831
			-0.3817
			-0.7266
			0.4308
			-0.4999
			-0.7477
			-0.0412
			-1.1419
			-0.3855
			-0.0934
			-0.0992
			0.0623
			-0.0827
			-0.4636
			-0.3717
			-0.2328
			-1.0547
			-0.4211
			-0.6037
			-1.1134
