# Supplementary material for: PlexinD1 is a driver and a therapeutic target in advanced prostate cancer
Source: EMBO Mol Med. 2025 Jan 2;17(2):336–64. doi: 10.1038/s44321-024-00186-z (PMC11822115; doi:10.1038/s44321-024-00186-z)
Supplement: Supplementary file 8 — Source data Fig. 6 [file 44321_2024_186_MOESM8_ESM.zip › Figure 6/6G/6G quantification.xlsx]

## Sheet: description
The Pearson's correlation between SYP and PlexinD1 expression levels (H-score) are listed in this excel file (n=20).

## Sheet: data
PlexinD1	SYP
11.9403	89.0547
84.6535	77.7174
93.9394	83.0932
23.3813	36.5193
66.3317	23.9062
19.5946	41.3793
102.671	186.647
0	79.9324
36.6864	40.246
20.7709	66.9355
63.0565	146.819
68.3206	56.9845
9.18919	1.30435
13.5484	4.82759
5.90406	6.06061
1.8018	1.91781
14.6628	6.88525
4	3.90764
13.2007	4.21687
24.6106	8.21772
