# Supplementary material for: PlexinD1 is a driver and a therapeutic target in advanced prostate cancer
Source: EMBO Mol Med. 2025 Jan 2;17(2):336–64. doi: 10.1038/s44321-024-00186-z (PMC11822115; doi:10.1038/s44321-024-00186-z)
Supplement: Supplementary file 8 — Source data Fig. 6 [file 44321_2024_186_MOESM8_ESM.zip › Figure 6/6B/6B quantification.xlsx]

## Sheet: description
Tumorsphere number and tumorsphere diameter of 50 spheres in each group are listed in this excel file.

## Sheet: data
C4-2B ENZR							22Rv1							LNCaP
Tumorsphere number			Tumorsphere diameter (µm)				Tumorsphere number			Tumorsphere diameter (µm)				Tumorsphere number		Tumorsphere diameter
shCon	shPlexinD1#1	shPlexinD1#2	shCon	shPlexinD1#1	shPlexinD1#2		shCon	shPlexinD1#1	shPlexinD1#2	shCon	shPlexinD1#1	shPlexinD1#2		Vector	PlexinD1	Vector	PlexinD1
123	45	66	97	11	54		149	78	38	24	15	14		88	139	29	71
119	55	105	92	13	29		124	69	45	28	21	10		114	146	31	38
154	49	81	35	11	25		124	63	42	19	17	11		115	125	32	33
			61	34	20					21	14	13				39	36
			68	23	41					16	13	11				37	36
			64	27	20					21	12	11				43	24
			32	24	24					28	13	14				34	34
			37	43	34					28	15	9				28	45
			51	16	29					22	12	17				38	48
			22	41	27					15	10	11				28	35
			43	21	30					24	16	15				31	35
			57	29	45					22	13	15				25	31
			62	19	23					15	16	15				31	38
			34	23	32					19	13	19				24	53
			30	23	27					31	13	9				28	45
			28	17	18					19	11	10				31	62
			41	16	19					18	9	15				26	36
			20	21	19					18	12	4				40	48
			41	36	25					20	19	10				49	37
			30	25	15					25	16	7				40	32
			21	25	23					15	12	13				37	51
			23	29	26					15	13	13				48	50
			28	31	28					15	14	14				27	28
			30	47	12					19	12	12				37	37
			22	41	32					24	11	13				30	43
			23	24	38					24	12	17				26	39
			30	33	26					17	16	17				49	50
			45	17	29					20	12	11				37	26
			48	9	14					24	17	10				29	74
			32	17	18					21	12	13				31	48
			24	14	22					24	12	13				31	34
			28	15	30					16	14	11				33	28
			64	24	30					22	10	14				45	44
			39	23	12					22	13	7				36	31
			30	20	48					22	11	16				28	33
			23	39	21					17	10	8				34	31
			29	66	18					14	19	10				27	48
			24	36	33					14	18	10				30	55
			19	31	9					22	18	13				43	43
			26	25	26					23	11	14				58	74
			34	34	23					25	17	17				24	47
			24	25	16					21	22	12				20	47
			23	21	17					28	14	9				24	46
			31	40	12					19	22	8				26	47
			32	42	21					17	15	8				39	57
			23	20	25					19	15	12				38	63
			30	45	8					23	18	9				20	58
			23	29	21					23	18	10				26	57
			53	19	34					12	11	8				23	58
			20	17	23					14	20	16				30	31
