# Supplementary material for: PlexinD1 is a driver and a therapeutic target in advanced prostate cancer
Source: EMBO Mol Med. 2025 Jan 2;17(2):336–64. doi: 10.1038/s44321-024-00186-z (PMC11822115; doi:10.1038/s44321-024-00186-z)
Supplement: Supplementary file 8 — Source data Fig. 6 [file 44321_2024_186_MOESM8_ESM.zip › Figure 6/6E/6E numerical data.xlsx]

## Sheet: description
The neurite number of 50 cells per group as well as the neurite length are listed in this excel file.

## Sheet: data
Neurite number				Neurite length (um)
shCon	shPlexinD1#1	shPlexinD1#2		shCon	shPlexinD1#1	shPlexinD1#2
3	2	3		74	17	34
2	2	4		31	17	18
4	0	1		13	8	12
4	1	3		105	14	47
3	1	3		95	64	16
4	0	1		22	76	28
5	4	0		46	52	12
5	2	2		33	25	24
4	4	2		45	18	18
5	1	0		53	55	14
2	3	2		28	18	18
6	1	1		24	18	44
2	1	3		21	20	61
5	2	3		48	29	44
2	3	3		48	24	27
4	3	2		55	24	66
6	1	3		42	68	46
1	3	2		23	78	19
4	5	0		15	31	17
4	2	1		25	27	131
2	5	4		46	32	96
3	2	3		46	9	31
4	2	3		47	14	30
4	0	2		96	13	23
3	3	4		29	18	16
2	3	3		46	32	17
5	2	2		24	20	40
4	2	2		22	13	28
3	3	1		66	19	27
1	1	1		75	15	15
4	2	2		44	43	30
5	1	1		26	49	27
4	2	3		20	34	6
5	4	0		44	25	60
2	2	1		58	16	83
3	3	1		20	28	30
2	3	2		22	33	57
4	4	3		88	57	50
3	2	3		55	21	65
4	3	1		75	52	35
4	3	3		97	43	17
2	1	2		64	65	11
4	2	2		51	13	26
4	1	2		11	30	9
2	2	1		54	40	18
5	3	2		65	16	12
3	3	2		36	59	11
3	2	2		46	45	19
4	2	3		60	14	26
2	2	2		30	12	59
				52	20	14
				61	20	28
				61	17	17
				65	29	20
				49	26	103
				58	18	31
				33	35	34
				20	16	15
				26	12	66
				25	8	12
				57	37	10
				43	24	10
				45	20	8
				21	22	29
				34	45	43
				31	50	17
				109	49	20
				50	29	17
				41	20	23
				52	2	11
				28	10	32
				21	5	31
				45	18	26
				39	27	45
				16	13	36
				41	45	22
				41	28	18
				72	38	54
				56	45	35
				29	16	17
				26	11	54
				37	55	28
				26	77	12
				15	74	18
				59	28	62
				31	12	43
				64	26	22
				95	36	44
				92	41	20
				144	20	35
				47	61	25
				55	10	76
				62	16	46
				64	13	44
				23	16	17
				59	46	62
				31	56	4
				30	41	37
				79	23	28
				43	27	24
				83	71	20
				21	11	11
				31	69
				32	60
				18	17
				93	23
				61	43
				34	47
				18	13
				52	38
				42	23
				82
				21
				45
				20
				112
				26
				64
				90
				60
				16
				20
				21
				95
				85
				81
				55
				18
				72
				37
				16
				64
				57
				15
				82
				60
				51
				51
				61
				21
				73
				82
				35
				67
				41
				114
				15
				72
				69
				42
				37
				43
				41
				64
				72
				75
				49
				41
				26
				35
				31
				42
				18
				47
				34
				29
				166
				43
				31
				73
				64
				82
				64
				79
				125
