# Supplementary material for: PlexinD1 is a driver and a therapeutic target in advanced prostate cancer
Source: EMBO Mol Med. 2025 Jan 2;17(2):336–64. doi: 10.1038/s44321-024-00186-z (PMC11822115; doi:10.1038/s44321-024-00186-z)
Supplement: Supplementary file 8 — Source data Fig. 6 [file 44321_2024_186_MOESM8_ESM.zip › Figure 6/6C/6C quantification.xlsx]

## Sheet: description
The percentage of ALDH+ cells is listed in this excel file. +DEAB was used a negative control to gate the ALDH-positive cells.

## Sheet: data
C4-2B ENZR			22Rv1			LNCaP
shCon	shPlexinD1		shCon	shPlexinD1		Vector	PlexinD1
13.72	4.98		57.83	20.07		0.91	10.85
9.09	3.01		59.25	19.12		0.6	8.83
10.25	5.1		57.53	17.73		0.7	9.62
