# Supplementary material for: PlexinD1 is a driver and a therapeutic target in advanced prostate cancer
Source: EMBO Mol Med. 2025 Jan 2;17(2):336–64. doi: 10.1038/s44321-024-00186-z (PMC11822115; doi:10.1038/s44321-024-00186-z)
Supplement: Supplementary file 9 — Source data Fig. 7 [file 44321_2024_186_MOESM9_ESM.zip]

Archive with 84 entries (69 files):
- Figure 7/
- __MACOSX/._Figure 7
- Figure 7/.DS_Store
- __MACOSX/Figure 7/._.DS_Store
- Figure 7/7D/
- __MACOSX/Figure 7/._7D
- Figure 7/7C/
- __MACOSX/Figure 7/._7C
- Figure 7/7B/
- __MACOSX/Figure 7/._7B
- Figure 7/7E/
- __MACOSX/Figure 7/._7E
- Figure 7/7I/
- __MACOSX/Figure 7/._7I
- Figure 7/7G/
- __MACOSX/Figure 7/._7G
- Figure 7/7F/
- __MACOSX/Figure 7/._7F
- Figure 7/7H/
- __MACOSX/Figure 7/._7H
- Figure 7/7D/7D numerical data.xlsx
- __MACOSX/Figure 7/7D/._7D numerical data.xlsx
- Figure 7/7C/WB-7C.jpg
- __MACOSX/Figure 7/7C/._WB-7C.jpg
- Figure 7/7B/7B quantification.xlsx
- __MACOSX/Figure 7/7B/._7B quantification.xlsx
- Figure 7/7B/RTK array.tif
- __MACOSX/Figure 7/7B/._RTK array.tif
- Figure 7/7E/recombinant protein/
- __MACOSX/Figure 7/7E/._recombinant protein
- Figure 7/7E/7E quantification.xlsx
- __MACOSX/Figure 7/7E/._7E quantification.xlsx
- Figure 7/7E/README.tif
- __MACOSX/Figure 7/7E/._README.tif
- Figure 7/7E/siRNA/
- __MACOSX/Figure 7/7E/._siRNA
- Figure 7/7I/7I numerical data.xlsx
- __MACOSX/Figure 7/7I/._7I numerical data.xlsx
- Figure 7/7G/7G numerical data.xlsx
- __MACOSX/Figure 7/7G/._7G numerical data.xlsx
- Figure 7/7F/WB-7F.jpg
- __MACOSX/Figure 7/7F/._WB-7F.jpg
- Figure 7/7H/7H numerical data.xlsx
- __MACOSX/Figure 7/7H/._7H numerical data.xlsx
- Figure 7/7E/recombinant protein/PlexinD1-cMet/
- __MACOSX/Figure 7/7E/recombinant protein/._PlexinD1-cMet
- Figure 7/7E/recombinant protein/PlexinD1-aErbB3/
- __MACOSX/Figure 7/7E/recombinant protein/._PlexinD1-aErbB3
- Figure 7/7E/siRNA/PlexinD1-cMet/
- __MACOSX/Figure 7/7E/siRNA/._PlexinD1-cMet
- Figure 7/7E/siRNA/PlexinD1-aErbB3/
- __MACOSX/Figure 7/7E/siRNA/._PlexinD1-aErbB3
- Figure 7/7E/recombinant protein/PlexinD1-cMet/Vehicle_neg.jpg
- __MACOSX/Figure 7/7E/recombinant protein/PlexinD1-cMet/._Vehicle_neg.jpg
- Figure 7/7E/recombinant protein/PlexinD1-cMet/rSema3C.jpg
- __MACOSX/Figure 7/7E/recombinant protein/PlexinD1-cMet/._rSema3C.jpg
- Figure 7/7E/recombinant protein/PlexinD1-cMet/rSema3E.jpg
- __MACOSX/Figure 7/7E/recombinant protein/PlexinD1-cMet/._rSema3E.jpg
- Figure 7/7E/recombinant protein/PlexinD1-cMet/Vehicle.jpg
- __MACOSX/Figure 7/7E/recombinant protein/PlexinD1-cMet/._Vehicle.jpg
- Figure 7/7E/recombinant protein/PlexinD1-aErbB3/Vehicle_neg.jpg
- __MACOSX/Figure 7/7E/recombinant protein/PlexinD1-aErbB3/._Vehicle_neg.jpg
- Figure 7/7E/recombinant protein/PlexinD1-aErbB3/rSema3C.jpg
- __MACOSX/Figure 7/7E/recombinant protein/PlexinD1-aErbB3/._rSema3C.jpg
- Figure 7/7E/recombinant protein/PlexinD1-aErbB3/rSema3E.jpg
- __MACOSX/Figure 7/7E/recombinant protein/PlexinD1-aErbB3/._rSema3E.jpg
- Figure 7/7E/recombinant protein/PlexinD1-aErbB3/Vehicle.jpg
- __MACOSX/Figure 7/7E/recombinant protein/PlexinD1-aErbB3/._Vehicle.jpg
- Figure 7/7E/siRNA/PlexinD1-cMet/siCon.jpg
- __MACOSX/Figure 7/7E/siRNA/PlexinD1-cMet/._siCon.jpg
- Figure 7/7E/siRNA/PlexinD1-cMet/siCon_neg.jpg
- __MACOSX/Figure 7/7E/siRNA/PlexinD1-cMet/._siCon_neg.jpg
- Figure 7/7E/siRNA/PlexinD1-cMet/siSema3C.jpg
- __MACOSX/Figure 7/7E/siRNA/PlexinD1-cMet/._siSema3C.jpg
- Figure 7/7E/siRNA/PlexinD1-cMet/siSema3E.jpg
- __MACOSX/Figure 7/7E/siRNA/PlexinD1-cMet/._siSema3E.jpg
- Figure 7/7E/siRNA/PlexinD1-aErbB3/siCon.jpg
- __MACOSX/Figure 7/7E/siRNA/PlexinD1-aErbB3/._siCon.jpg
- Figure 7/7E/siRNA/PlexinD1-aErbB3/siCon_neg.jpg
- __MACOSX/Figure 7/7E/siRNA/PlexinD1-aErbB3/._siCon_neg.jpg
- Figure 7/7E/siRNA/PlexinD1-aErbB3/siSema3C.jpg
- __MACOSX/Figure 7/7E/siRNA/PlexinD1-aErbB3/._siSema3C.jpg
- Figure 7/7E/siRNA/PlexinD1-aErbB3/siSema3E.jpg
- __MACOSX/Figure 7/7E/siRNA/PlexinD1-aErbB3/._siSema3E.jpg
