# Supplementary material for: PlexinD1 is a driver and a therapeutic target in advanced prostate cancer
Source: EMBO Mol Med. 2025 Jan 2;17(2):336–64. doi: 10.1038/s44321-024-00186-z (PMC11822115; doi:10.1038/s44321-024-00186-z)
Supplement: Supplementary file 9 — Source data Fig. 7 [file 44321_2024_186_MOESM9_ESM.zip › Figure 7/7D/7D numerical data.xlsx]

## Sheet: description
mRNA levels of NRG1, NRG2 and HGF in control and PlexinD1-knockdown cells are listed in this excel file. Data are normalized to the control group. mRNA levels of genes in control groups are set as 1.

## Sheet: data
C4-2B ENZR
	shCon			shPlexinD1
NRG1	1.52968	0.7531	0.717222	1.06303	0.700011	1.34816
NRG2	1.22204	0.613283	1.16468	1.22837	1.07558	0.742409
HGF	0.756471	1.16596	1.07757	0.849296	0.940605	1.15378
22Rv1
	shCon			shPlexinD1
NRG1	1.32795	1.19789	0.474152	1.32412	0.775336	1.37739
NRG2	0.907413	1.67317	0.419427	1.05936	0.443264	0.757359
HGF	0.876606	1.0663	1.05709	0.876606	1.0181	1.27224
