# Supplementary material for: PlexinD1 is a driver and a therapeutic target in advanced prostate cancer
Source: EMBO Mol Med. 2025 Jan 2;17(2):336–64. doi: 10.1038/s44321-024-00186-z (PMC11822115; doi:10.1038/s44321-024-00186-z)
Supplement: Supplementary file 9 — Source data Fig. 7 [file 44321_2024_186_MOESM9_ESM.zip › Figure 7/7B/7B quantification.xlsx]

## Sheet: description
The gray values of p-ErbB3 in control and PlexinD1-knockdown C4-2B ENZR cells (n=2). Data are normalized to the control group.

## Sheet: data
shCon	shPlexinD1
777343	499916
834370	404164
