# Supplementary material for: PlexinD1 is a driver and a therapeutic target in advanced prostate cancer
Source: EMBO Mol Med. 2025 Jan 2;17(2):336–64. doi: 10.1038/s44321-024-00186-z (PMC11822115; doi:10.1038/s44321-024-00186-z)
Supplement: Supplementary file 9 — Source data Fig. 7 [file 44321_2024_186_MOESM9_ESM.zip › Figure 7/7E/7E quantification.xlsx]

## Sheet: description
The cytoplasmic intensity of fluorescence are calculated to represent the interaction of PlexinD1 and ErbB3 or cMet in cells under indicated treatments. Neg indicates the incubation with PlexinD1 antibody only as a negative control.

## Sheet: data
PlexinD1-ErbB3					PlexinD1-cMet					PlexinD1-ErbB3					PlexinD1-cMet
Vehicle	rSema3E	rSema3C	Vehicle-neg		Vehicle	rSema3E	rSema3C	Vehicle-neg		siCon	siSema3E	siSema3C	siCon-neg		siCon	siSema3E	siSema3C	siCon-neg
1.01281	1.88767	0.284427	1.7909		8.17695	19.2555	11.6657	1.70191		5.82927	0.913472	0.199041	0.360666		9.06282	0.521197	0.281125	0.279288
0.218256	2.91732	0.561032	1.58574		5.89104	15.7711	11.4971	1.61471		2.35244	1.10431	0.358173	0.37645		1.37706	0.446892	0.236499	0.266206
0.919708	8.87311	0.174302	1.56547		4.75357	6.29113	5.72067	1.27119		2.29925	1.99642	0.410697	0.431772		8.19096	0.35968	0.312821	0.237638
0.871409	3.97212	0.245332	1.51206		4.21124	5.36071	4.98799	1.20334		0.626478	0.574539	0.296813	0.254237		5.15159	0.279443	0.135294	0.185621
0.82716	6.94562	0.119683	1.46509		2.78027	4.63147	4.38298	1.07343		1.21631	0.557769	0.318318	0.286368		0.304973	0.438017	0.185383	0.216312
1.69076	2.96272	0.763927	1.43949		1.79677	4.54921	3.91018	1.00503		3.47412	0.407021	0.362069	0.347892		0.594008	0.211189	0.437762	0.330286
0.95347	4.46771	0.831596	1.39304		1.72669	3.93369	3.68212	0.984783		1.4556	1.24715	0.386617	0.464939		2.18075	0.283988	0.346154	0.389458
3.25874	5.83743	0.22922	1.27784		1.70803	3.598	3.44814	0.920849		1.32771	0.3758	0.179487	0.369205		2.02547	0.234106	0.260417	0.311765
0.375391	3.7898	0.299177	1.16406		1.55316	3.41982	3.22296	0.91829		1.1225	2.06406	0.224586	0.373702		1.10245	0.382022	0.205212	0.267065
0.394616	2.84075	2.42397	1.15465		1.42675	3.02494	2.9181	0.898926		0.898374	2.49525	0.319055	0.332788		2.91792	0.425363	0.631973	0.179558
0.263345	0.660008	0.223789	1.12838		1.36496	3.02124	2.54911	0.885714		6.71654	1.14923	0.412791	0.492135		0.224847	0.395833	0.671091	0.167247
0.54346	0.960199	0.491375	1.10631		1.24055	2.68616	2.54784	0.839138		0.589109	2.42339	0.511905	0.590909		2.8027	0.289746	0.259934	0.351544
0.234608	0.408217	0.196576	1.0485		1.12613	2.37168	2.53539	0.813609		2.26914	0.495856	0.472995	1.95321		0.408816	0.546032	0.540072	0.257525
0.151922	6.06152	2.5317	1.03719		1.09899	2.09563	2.28652	0.810135		0.449132	1.56018	0.405622	0.595745		2.47954	0.353726	0.636719	0.355172
0.241438	12.0635	1.18281	0.909361		1.00035	1.72081	2.18328	0.769739		0.435146	0.455969	0.638889	0.862113		2.40852	0.281915	0.27339	0.263699
0.236707	6.19349	25.3831	0.897723		0.877249	1.6682	2.11164	0.734473		3.57711	1.70062	0.41358	0.385252		0.784141	0.272727	0.175027	0.253663
5.0925	8.20693	17.0219	0.872073		0.857948	1.64757	2.10545	0.726441		1.00993	2.08282	0.49913	0.421875		2.32402	0.342746	0.28982	0.236486
0.830743	8.65505	28.97	0.84526		0.798554	1.62656	1.91512	0.697291		0.636508	1.05759	0.385335	0.40625		10.4203	0.352657	0.782847	0.425844
1.12682	11.3945	4.44918	0.812315		0.78154	1.58746	1.90528	0.693476		0.473872	0.249615	0.413572	0.355543		21.9872	0.353414	0.241685	0.381549
0.769231	11.9775	1.48547	0.810235		0.680962	1.56866	1.90121	0.610722		0.439053	2.02288	0.923174	0.426254		0.864	0.394338	0.450382	0.277966
0.368056	6.68089	8.99244	0.800889		0.668319	1.42244	1.89033	0.608036		0.493333	1.62518	0.246139	3.52556		2.30189	0.536804	0.578406	0.327285
2.99513	4.95718	3.45919	0.784676		0.646729	1.40742	1.84764	0.605899		0.629797	0.980282	0.201521	0.361919		2.34233	0.346821	0.254937	0.242718
1.17421	8.60084	0.664691	0.684799		0.638939	1.4051	1.80565	0.602902		0.956349	2.07214	0.340996	0.407285		3.12846	0.43662	0.486596	0.324138
1.72767	13.6341	26.849	0.678617		0.629025	1.38487	1.785	0.599644		0.41349	2.04651	0.337955	0.395943		1.3781	0.38151	0.282942	0.304505
4.47311	6.70485	0.873149	0.652454		0.616532	1.37252	1.71749	0.589908		0.410912	2.21788	0.539823	0.530271		3.38889	0.223664	0.431929	0.287582
0.274755	3.27202	1.21997	0.63074		0.531657	1.34081	1.58907	0.570325		0.656977	2.54973	0.366824	1.14888		2.33766	0.34494	0.219215	0.269275
0.73982	2.12954	0.9691	0.624487		0.52492	1.08366	1.52387	0.562776		0.50365	0.950062	0.277372	0.324561		0.699746	0.322064	0.881148	0.438938
3.06302	2.49063	13.4369	0.6097		0.500387	1.08271	1.4609	0.547788		0.473923	0.357881	0.433333	0.778111		1.76496	0.521898	0.22449	0.327536
3.12347	3.26938	4.16997	0.602956		0.498066	1.05541	1.45283	0.546154		1.13492	0.625287	0.350951	0.658768		0.308417	0.323339	0.292683	0.383739
0.845246	1.63895	11.0168	0.596831		0.480769	1.04955	1.37818	0.520748		0.415094	0.421456	0.295875	0.366805		2.11581	0.301518	1.30496	0.314516
1.04835	4.14084	0.905863	0.591013		0.476731	0.901178	1.37665	0.518538		0.541866	1.00204	0.510539	0.357998		0.354554	0.411429	0.246293	0.304281
1.18223	7.60593	8.97536	0.553441		0.473144	0.899001	1.35455	0.509297		0.503759	2.41687	0.322581	0.459499		0.421512	0.287825	0.201538	0.560086
0.43277	9.98815	24.5903	0.547787		0.415128	0.856429	1.34131	0.504		0.419048	0.958389	0.435424	0.633333		0.341049	0.47557	0.251641	0.392638
3.82504	4.79112	2.01601	0.534186		0.4121	0.766643	1.32381	0.496052		0.52459	1.63983	0.408776	0.848453		1.07429	0.407047	0.258856	0.293269
0.891661	3.70858	1.53092	0.52774		0.409714	0.7559	1.32075	0.482868		0.791183	0.631877	0.323077	0.287611		0.313891	0.297071	0.193492	0.299539
0.400922	15.8226	3.62022	0.525435		0.402256	0.748049	1.2807	0.475022		0.718391	1.63689	0.350333	0.68151		0.25	0.841608	0.231848	0.166378
1.6924	5.16168	0.388765	0.510995		0.395258		1.27474	0.470187		3.69062	2.06827	0.231334	0.652455		0.503175	0.581197	1.06517	0.354286
0.441126	1.58474	2.31808	0.502182		0.393742		1.26512	0.468555		1.14167	0.429366	0.232692	0.429298		0.292857	0.318519	0.240862	0.344828
1.03732	7.21657	0.69433	0.493517		0.382597		1.26065	0.434292		0.805369	1.87317	0.494845	0.566879		0.576751	0.331768	0.453159	0.36197
0.436237	5.18394	0.225652	0.493385		0.343469		1.22596	0.42269		1.1974	1.41956	0.381323	0.709211		1.30879	0.451056	0.273842	0.31875
2.85873	3.86206	4.14004	0.482651		0.34087		1.1864	0.415998		0.482289	2.54054	0.390411	0.85997		1.22052	0.414216	0.557087	0.245706
1.16484	7.72199	0.463524	0.472811		0.336942		1.1369	0.413716		0.590604	0.628959	0.20132	0.300489		0.466112	0.447837	0.212857	0.220865
0.51828	1.00639	3.5006	0.397105		0.335375		1.11193	0.410318		0.952381	0.662536	0.328125	0.373864		3.48098	0.38704	0.19421	0.330544
0.873467	0.919783	1.23766	0.374507		0.324457		1.06008	0.409612		0.468106	0.887574	0.293264	0.306583		0.430108	0.31003	0.219409	0.404025
0.262097	1.8932	0.440659	0.362863		0.317179		1.03415	0.405127		3.23328	1.92402	0.304	0.33817		1.61888	0.502703	0.161088	0.408696
2.1964	6.07463	0.457744	0.361184		0.313609		1.02271	0.398596		0.4125	1.7394	0.235659	0.246612		0.764821	0.464338	0.240929	0.312658
0.329213	0.542198	2.82532	0.348112		0.292647		1.00581	0.393576		0.432331	0.59387	0.366519	2.85681		22.6846	0.445415	0.230228	0.293151
0.210469	0.80742	1.40405	0.339537		0.287744		0.993517	0.370925		2.69323	1.56564	0.357082	0.358491		6.45148	0.483434	0.20677	0.344156
0.27149	4.53682	20.3524	0.328139		0.281066		0.993477	0.368987		3.64834	0.84357	0.240143	0.381151		1.4684	0.395048	0.75	0.089776
0.761051	8.0554	3.3054	0.321027		0.280832		0.980936	0.353459		3.52744	0.395025	0.396175	0.341909		1.89663	1.99844	0.364474	0.074561
16.6641	1.69116	0.66276	0.311177		0.280624		0.97273	0.353138		2.01773	0.298021	0.351121	0.39987		3.27935	0.51495	0.215556	0.319018
1.27204	3.23648	1.64433			0.278007		0.961025	0.348646		1.53869	1.49576	0.362069	0.379679		1.72343	0.48072	0.43038	0.40407
1.53439	3.42323	9.14312			0.263019		0.928362	0.34108		0.475127	2.55193	0.292705	3.01945		9.05793	0.354402	0.19695	0.374819
0.173691	1.8634	0.656463			0.252708		0.910046	0.282321		2.37198	0.384706	0.291619	2.54861		3.25503	0.240246	0.322845	0.951498
1.6611	5.86215	2.59635			0.249915		0.895205	0.279892		1.30123	0.84922	0.256825	4.09756		1.40138	0.181102	0.287402	0.387013
8.61759	13.1305	8.98844			0.249297		0.884519	0.267353		0.826943	1.04365	0.239032	2.58242		0.983871	0.67515	1.99695	0.165266
3.57298	5.96045	2.20613			0.246978		0.867655	0.16738		1.45926	1.27383	0.248227	2.90145		0.388889	0.387833	0.252101	0.278358
0.598271	1.87479	7.57268			0.241773		0.854556			1.99092	0.422306	0.442505	1.78497		3.54133	1.68564	0.27377	0.312865
1.65793	3.27089	2.25599			0.239092		0.830267			1.68853	0.747126	0.392361	1.79497		3.13984	0.366873	0.40081	0.28676
1.04426	3.92504	0.78467			0.224079		0.81592			3.27711	0.917974	0.262862	2.55869		18.6896	0.21576	0.480109	1.71201
2.58071	4.96513	1.35588			0.216113		0.798201			1.83607	0.773109	0.290598	1.11543		0.605701	0.439938	0.930435	0.384768
0.570152	1.77027	7.21421			0.21206		0.792614			1.51964	2.08345	0.299419	0.496706		1.82762	0.498547	0.247588	0.205752
0.260842	7.41892	0.7506			0.174436		0.787456			2.5793	1.01017	0.398219	1.14068		3.97028	4.55859	0.303751	0.911517
0.332144	9.65213	0.67368					0.749381			0.732143	0.594104	0.373228	2.04442		1.85153	0.658602	0.295659	0.329177
0.799674	3.29585	2.09847					0.723837			1.30918	1.9492	0.289445	0.607004		1.48691	0.46131	0.379121	0.311029
1.74931	2.04593	4.1066					0.723734			1.35	0.796117	0.318233	0.943548		12.1471	0.336057	0.244418	0.298718
1.39715	1.84295	9.68247					0.716574			0.773034	0.848458	0.300578	0.839378		4.85586	0.322581	0.287327	0.168403
1.36886	0.743705	1.42397					0.704283			1.93007	2.29366	0.268041	0.49388		5.28518	0.227353	0.345266	0.303147
0.730532	1.23153	2.32231					0.701383			1.0479	1.60212	0.269841	1.14917		4.56522	0.740275	0.417607	0.339686
1.56893	1.54752	0.702495								0.642914	1.1422	0.231947	0.699234		7.27309	0.461538	0.333822	0.386562
1.77977	4.08016	3.94157								1.21456	0.924334	0.287171	3.85467		17.332	0.454545	0.37276	0.296657
1.29653	1.86894	1.188								1.98808	1.97901	0.310933	3.26347		1.24558	0.298405	1.06254	0.240148
0.847319	2.36229	0.34965								0.428786	2.05714	0.319786	0.860277		0.89838	0.44708	1.49237	0.229626
0.313122	2.03409	1.93453								4.97012	2.56117	0.398268	2.16945		6.68762	0.2625	0.32981	0.181818
0.544319	0.271413	2.06407								1.15831	2.39387	0.373832	0.432203		1.91827	0.473164	0.399836	0.225467
1.14336	1.69179	6.95								1.04149	1.97348	0.474255	0.446259		0.475166	0.704237	0.306557	0.496338
0.374747	1.40918	3.15887								0.429175	0.878197	0.277978	2.07927		3.66998	0.737089	0.533457	0.244784
0.365117	2.88128	0.307031								0.993772	0.404202	0.254668	1.94229		0.409722	1.58333	0.576211	0.337553
0.189655	0.913428	3.4417								3.58053	0.642925	0.481876	2.33702		0.639423	1.09596	0.413564	0.297809
1.41353	8.00203	3.73185								0.429062	1.22237	0.438138	1.79348		1.60533	1.60889	0.258628	0.253989
0.245902	12.1431	0.484874								0.428571	0.668361	0.323106	2.71084		9.98261	2.13837	0.279104	0.254032
0.602804	10.9824	0.777375								0.880726	0.425157	0.16998	1.04423		6.2202	0.829218	0.440104	0.387387
0.498943	2.21857	0.593719								4.26135	1.35695	0.35347	1.33732		0.512411	0.445263	0.810991	0.320943
0.149646	23.5898	3.30199								2.58696	0.80663	0.359817	0.419558		0.774436	1.09011	0.334118	0.367728
2.8912	11.8472	0.389036								1.48361	0.463727	0.264808	0.650875		0.662931	0.449294	0.476052	0.318182
0.470428	7.0877	0.427306								2.49375	0.737052	0.210526	1.20815		0.511041	0.449357	0.374656	0.205683
0.362791	4.65007	0.478211								0.859081	0.604806	0.196873	1.00363		3.40873	0.641205	0.482377	0.42959
0.831659	5.12772	0.362985								1.50941	0.457364	0.230588	1.16646			0.313218	1.37071	0.347222
0.424639	0.803995	3.85591								0.441372	0.885437	0.615385	1.55914			0.424901	0.608401	0.376451
3.00974	2.25203	0.394588								0.520095	0.465263	0.260921	0.862705			1.84444	2.33784	0.372043
0.651766	5.50943	1.06712								1.21685	2.19417	0.314721	0.805645			0.284848	0.275177	0.256837
0.246554	6.57874	0.560364								0.717021	0.798486	0.375479	0.553588			0.463054	0.289054	0.286219
2.5101	10.6367	2.03585								1.41262	0.71803	0.257996	0.898212			0.388278	0.38806	0.323329
0.375228	9.32209	0.2979								6.55185	1.39031	0.226824	0.922078			0.347967	0.48153	0.343985
0.24632	2.69775	10.2								2.38737	2.23523	0.304527	0.463847			0.593548	0.664557	0.532414
5.45459	9.06359	9.44946								5.05882	2.09202	0.410526	0.816923			0.262895	1.34099	0.341241
0.348605	9.06014	3.42598								0.748327	1.50501	0.29326	0.612454			0.534202	0.2417	0.465031
1.07256	10.1572	0.955088								4.32686	1.42616	0.223787	0.466491			0.756364	0.491892	0.383502
3.21405	3.09214									3.03704	1.2681	0.656716	1.9071			0.967391	2.56065	0.249487
0.238122	3.97473									3.83407	0.891339	0.354098	1.49118			0.533849	2.28997	0.391874
0.823041	4.33071									2.62152	1.33367	0.269006	1.94942			0.993351	4.39461	0.296928
0.741363	1.38216									0.519764	0.514286	0.508929	1.11384			0.438272	0.208887	0.37
0.24771	2.67452									1.58674	0.988926	0.445137	0.562257			0.503563	1.44578	0.315
0.198883	13.8686									0.414773	2.008	0.40107	1.15333			0.585366	0.15431	0.347867
0.617596	6.89827									1.18699	2.01136	0.259336	1.07121			0.879518	0.447668	0.33112
0.207171	12.2897									0.559758	0.835821	0.322906	0.695313			0.590476	0.717873	0.236515
0.691751	2.38396									1.10674	0.9375	0.452936	0.797716			0.565953	0.397163	0.431254
1.76277	5.85488									0.820809	1.43304	0.407407	1.88154			0.581081	0.438692	0.30303
1.23329	0.660657									9.70034	1.62172	0.347826	0.696412			0.439706	0.285558	0.371514
4.71809	2.62744									0.441667		0.428302	2.40476			0.187713	0.314615	0.330869
5.02924	11.7602									2.25972		0.38695	1.47424			0.521622	0.741253	0.306773
0.988005	2									1.17192		0.180556	0.664516			0.466667	0.288153	0.372922
0.644799	2.93237									0.744098		0.559265	1.09344			0.546139	1.10091	0.409769
5.39238	6.89468									0.734199		0.434783	0.665706			0.665116	0.322115	0.424837
1.23693	2.20837									1.57143		0.370909	0.827004			1.8906	0.565033	0.353043
1.58397	2.76739									3.52984		0.240854	0.591398			0.332948	0.412959	1.15649
0.661002	20.9793									5.6577		0.309348	1.1413			0.303668	0.297935	0.359343
1.0876	1.4277									0.503175		0.320304	1.13423			1.21875	0.790735	0.4
0.358491	4.63657									1.34217		0.468384	0.891473			0.39364		0.487203
1.96877	0.665823									5.65596		0.442017	2.80223			0.411386		0.344828
0.46607	1.60701									1.35798		0.573333	1.47355			0.478469		0.372188
0.393017	7.08491									1.84902		0.287009	2.24437			0.625		0.383648
0.238142	3.88879									1.51534		0.436335	0.301357			0.239354		0.273448
0.79004	4.64326									1.16729		0.296182	0.37219			0.66718		0.322816
3.07215	3.33988									0.926616		0.245847	1.82556			0.708469		0.34894
0.343102	5.21998									1.38275		0.328442	0.191882			0.333636		0.385488
4.62392	4.06452									0.622035		0.391359	3.76248			0.379058		0.460183
9.20225	10.2126									0.883552		0.326347	0.413437			0.595923		0.442045
4.74524	8.12874									1.64485		0.518349	0.468137			2.46533		0.373984
0.492327	3.63803									2.23471		0.306154	0.541401			0.529061		0.258427
1.2574	5.20347									1.28855		0.592432	0.765888			0.35786		0.225926
0.496074	4.5813									0.57193		0.669309	0.330864			0.303487		0.357743
0.784988	20.7802									0.782842		0.213415	0.497674			0.371134		0.294382
2.63962	2.26384									1.39976		0.351449	0.520154			0.337408		0.378472
0.46233	0.933022									1.30014		0.288148	1.79594			0.257382		3.66835
3.66921	4.05168									0.535686		0.299349	0.415485			0.450395		0.25066
1.67276	2.40402									1.85547		0.45961	0.417572			0.595194		0.281167
4.15902	2.85866									2.97257		0.857778	0.407557			0.594492		0.222084
1.04476	2.0342									5.19252		0.375269	0.537621			0.417169		0.214109
1.09231										0.418114		0.444828	0.715019			0.852601		0.222997
1.45936										2.73809		0.438944	2.69271			1.22676		0.280136
3.2531										7.29087		0.353872	0.547325			0.579899		0.525237
1.23961										2.6241		0.617544	0.600559			0.259631		0.326257
1.10022										0.606465		0.447236	2.46429			0.319422
0.492219										0.556485		0.361446	2.23679			0.435009
2.49096										0.665463		0.228162	0.515447			0.473684
1.03279										1.59794		0.242647	0.683274			0.410256
1.27869										2.23666		0.246063	0.708479			2.30316
0.92247										1.5311		0.519231	0.35249			0.410042
0.759679										2.54648		0.496281	0.42446			0.407051
0.562137										1.35397		0.266447	0.956698			0.314348
0.810149										4.84022		0.305506	0.570698			0.390476
0.497054										1.47644		0.340511	3.1612			0.729927
0.929001										4.06404		0.298893	1.2602			0.359477
0.384311										1.73747		0.592527	0.637786			0.314066
0.383732										2.70064		3.91348	0.736842			0.408223
1.90966										1.87488		0.367758	1.06403			0.4047
0.387082										4.4522		0.259259	0.403346			0.508997
1.04273										1.43655		0.357143	0.302152			0.373737
0.684615										3.00854		1.12468	0.392312			0.264706
0.298277										1.30457		0.365352	0.434128			0.883929
0.385027										2.02137		0.290598	0.508772			0.590643
2.07714										3.61773		0.311189	0.876872			1.27843
0.945227										1.91598		0.329815				0.375
0.271865										1.65203		0.345946				2.41667
0.513812										0.777434		0.323625				0.966262
2.24641										1.67463		0.191214				0.789948
0.987013										1.58782		0.446556				3.36328
										0.922976		0.447917				0.58988
										0.625446		0.531879				0.468059
										0.91784		0.328717				0.417544
										0.61163		0.424157				0.513629
										0.726181		0.280702				0.654028
										0.712664		0.38256				2.11828
										0.510766		0.402397				0.44591
										2.28929		0.466859				0.63125
												0.232902				2.19957
												0.263704				0.648352
												0.406471				0.443316
												0.409382				0.996132
												0.523425				1.09801
												0.395095				0.457959
												0.408925				0.3
												0.44469				0.690457
												0.551867				0.209644
												0.281421				0.393048
												0.305466				0.38
												0.399293				0.310379
												0.45679				0.400814
												0.330724				0.45092
												0.625185				0.390756
												0.607843				0.485531
												0.208163				0.366603
												0.284571				0.355496
												0.241758				0.344861
												0.472028				0.483871
												0.411337				0.534043
												0.358369				0.428571
												0.592486				0.257353
																0.396947
																0.541176
																0.378705
																0.261036
																0.453292
																0.575758
																0.698113
																0.587234
																0.707627
																0.403698
																1.45131
																2.24238
																0.514113
																0.406716
																0.291747
																0.568862
																0.472222
																0.416918
																0.542614
																0.39604
																0.289063
																0.533512
																0.582734
																0.631206
																0.495495
																0.350993
																0.309859
