# Supplementary material for: PlexinD1 is a driver and a therapeutic target in advanced prostate cancer
Source: EMBO Mol Med. 2025 Jan 2;17(2):336–64. doi: 10.1038/s44321-024-00186-z (PMC11822115; doi:10.1038/s44321-024-00186-z)
Supplement: Supplementary file 9 — Source data Fig. 7 [file 44321_2024_186_MOESM9_ESM.zip › Figure 7/7I/7I numerical data.xlsx]

## Sheet: description
mRNA levels of POU5F1, SOX2, NANOG, KRT5, TP63, NCAM1, SYP, VIM, TWIST1, SMAD2 and SMAD3 are normalized to the control group (n=3). The value of control group without any treatment is set as 1.

## Sheet: data
	Vector_Veh			PlexinD1_Veh			PlexinD1_α-ErbB3			PlexinD1_cMETi
POU5F1	1.00001	0.856802	1.14321	3.12601	3.08052	3.10327	1.2291	1.40235	1.31287	0.964617	0.642498	1.28673
SOX2	0.999936	0.693366	1.30651	3.06675	4.57121	3.74416	1.84888	2.60301	2.19378	1.52247	1.15023	1.32332
NANOG	1.03956	1.02026	0.942845	1.42071	1.58107	1.46813	1.03327	1.04042	1.1743	1.00912	1.07723	1.18224
KRT5	0.935456	1.05934	1.00912	1.31595	1.55809	1.5389	0.723248	0.877934	0.863084	0.67754	0.861511	1.02144
TP63	1.1122	0.8715	0.9919	2.5456	2.4452	2.0575	0.445613	0.443194	0.444403	0.322429	0.466353	0.394391
NCAM1	0.999995	0.798456	1.20153	2.06889	2.37299	2.21573	1.49602	1.45282	1.47426	0.816606	0.936306	1.056
SYP	0.993298	1.18558	0.821136	1.3719	1.49092	1.41515	0.679407	0.812294	0.689856	0.624637	1.02024	0.96734
VIM	0.991135	0.911731	1.10662	1.30607	1.46554	1.4615	0.970426	1.02722	0.797645	0.740883	1.0004	1.14772
TWIST1	0.998504	0.846259	1.18344	1.57812	1.39497	1.35957	1.04365	0.986493	1.08157	0.919409	1.16405	1.141
SMAD2	0.965327	0.909979	1.1384	1.32418	1.3838	1.50531	0.793656	0.968389	0.824981	0.79619	0.796365	0.991454
SMAD3	0.823629	1.13487	1.06985	1.32545	1.37198	1.36925	0.790068	0.969695	0.76053	0.817306	0.873165	0.924502
