# Supplementary material for: PlexinD1 is a driver and a therapeutic target in advanced prostate cancer
Source: EMBO Mol Med. 2025 Jan 2;17(2):336–64. doi: 10.1038/s44321-024-00186-z (PMC11822115; doi:10.1038/s44321-024-00186-z)
Supplement: Supplementary file 9 — Source data Fig. 7 [file 44321_2024_186_MOESM9_ESM.zip › Figure 7/7G/7G numerical data.xlsx]

## Sheet: description
The relative proliferation of control and PlexinD1-knockdown 22Rv1 cells and PlexinD1-overexpress LNCaP cells under indicated treatments (n=3). Data are normalized to the control group. The value of control group without treatment is set as 1.

## Sheet: 22Rv1
	siCon			siPlexinD1
Vehicle	0.943169	1.01968	1.03715	0.615066	0.701201	0.716214
α-ErbB3	0.752444	0.793054	0.711834	0.584938	0.65833	0.663718
cMeti	0.290999	0.32044	0.349881	0.690369	0.717544	0.717774

## Sheet: LNCaP
	Vector			PlexinD1
Vehicle	0.979715	1.00547	1.01482	1.51782	1.53648	1.5527
α-ErbB3	0.89281	0.895953	0.847729	1.01593	0.981482	0.920956
cMeti	0.900695	0.868752	0.89443	0.999758	1.0171	1.02924
