# Supplementary material for: PlexinD1 is a driver and a therapeutic target in advanced prostate cancer
Source: EMBO Mol Med. 2025 Jan 2;17(2):336–64. doi: 10.1038/s44321-024-00186-z (PMC11822115; doi:10.1038/s44321-024-00186-z)
Supplement: Supplementary file 9 — Source data Fig. 7 [file 44321_2024_186_MOESM9_ESM.zip › Figure 7/7H/7H numerical data.xlsx]

## Sheet: description
mRNA levels of POU5F1, SOX2, NANOG, KRT5, TP63, NCAM1 and SYP are normalized to the control group (n=3). The value of control group without any treatment is set as 1.

## Sheet: data
	siCon_Veh			siCon_α-ErbB3			siCon_cMETi			siPlexinD1_Veh			siPlexinD1_α-ErbB3			siPlexinD1_cMETi			siPlexinD1_ErbB3 OE			siPlexinD1_cMET OE
POU5F1	0.990431	0.95459	1.05769	0.335783	0.73785	0.450237	0.673015	0.426308	0.411628	0.516874	0.435966	0.748846	0.704304	0.544545	0.643961	0.538308	0.33618	0.400693	1.05474	1.07227	1.05132	1.10828	0.839962	1.17353
SOX2	1.11574	0.999959	0.884173	0.473719	0.705423	0.578076	0.702775	0.640378	0.670851	0.668874	0.496408	0.576225	0.629709	0.548839	0.467968	0.444929	0.367482	0.404355	1.04907	1.32711	0.771029	0.849567	1.16831	0.996272
NANOG	1.01573	1.15098	0.855375	0.469431	0.54587	0.502659	0.619587	0.587029	0.557351	0.564639	0.499534	0.562797	0.749307	0.533305	0.710414	0.436511	0.142777	0.414643	1.11466	1.40456	1.33611	0.870073	1.05512	1.40683
KRT5	1.00917	1.02394	0.967749	0.387202	0.546628	0.504017	0.448958	0.49197	0.578777	0.48751	0.560008	0.51274	0.668863	0.322399	0.76297	0.400851	0.566986	0.471469	1.05586	1.2576	1.09991	1.3915	0.798517	1.48476
TP63	0.972973	0.945946	1.08108	0.133893	0.358474	0.219083	0.701759	0.489645	0.656939	0.184072	0.200799	0.192254	0.376462	0.561871	0.191051	0.274045	0.168901	0.37919	0.778903	0.540395	0.659649	0.570471	0.611467	0.590613
NCAM1	1.09084	0.957673	0.95724	0.480751	0.756875	0.570663	0.62376	0.539799	0.718395	0.467398	0.436748	0.577555	0.693862	0.578601	0.592283	0.525807	0.566182	0.431898	1.12352	1.52426	0.993502	1.26459	1.02678	1.14268
SYP	0.942503	0.962919	1.10186	0.524124	0.736046	0.718061	0.556019	0.673676	0.720304	0.655282	0.490528	0.601743	0.558198	0.804122	0.734584	0.58053	0.671427	0.641679	1.10167	1.05727	1.31714	1.0461	0.875545	0.860388
