# Supplementary material for: PlexinD1 is a driver and a therapeutic target in advanced prostate cancer
Source: EMBO Mol Med. 2025 Jan 2;17(2):336–64. doi: 10.1038/s44321-024-00186-z (PMC11822115; doi:10.1038/s44321-024-00186-z)
Supplement: Supplementary file 10 — Source data Fig. 8 [file 44321_2024_186_MOESM10_ESM.zip]

Archive with 76 entries (61 files):
- Figure 8/
- __MACOSX/._Figure 8
- Figure 8/8N/
- __MACOSX/Figure 8/._8N
- Figure 8/8I/
- __MACOSX/Figure 8/._8I
- Figure 8/8G/
- __MACOSX/Figure 8/._8G
- Figure 8/8F/
- __MACOSX/Figure 8/._8F
- Figure 8/8A/
- __MACOSX/Figure 8/._8A
- Figure 8/8H/
- __MACOSX/Figure 8/._8H
- Figure 8/8J/
- __MACOSX/Figure 8/._8J
- Figure 8/8D/
- __MACOSX/Figure 8/._8D
- Figure 8/8C/
- __MACOSX/Figure 8/._8C
- Figure 8/8E/
- __MACOSX/Figure 8/._8E
- Figure 8/8L/
- __MACOSX/Figure 8/._8L
- Figure 8/8K/
- __MACOSX/Figure 8/._8K
- Figure 8/8N/8N numerical data.xlsx
- __MACOSX/Figure 8/8N/._8N numerical data.xlsx
- Figure 8/8I/WB-8I.jpg
- __MACOSX/Figure 8/8I/._WB-8I.jpg
- Figure 8/8G/8G numerical data.xlsx
- __MACOSX/Figure 8/8G/._8G numerical data.xlsx
- Figure 8/8F/8F numerical data.xlsx
- __MACOSX/Figure 8/8F/._8F numerical data.xlsx
- Figure 8/8A/8A numerical data.xlsx
- __MACOSX/Figure 8/8A/._8A numerical data.xlsx
- Figure 8/8H/22Rv1/
- __MACOSX/Figure 8/8H/._22Rv1
- Figure 8/8H/8H quantification.xlsx
- __MACOSX/Figure 8/8H/._8H quantification.xlsx
- Figure 8/8H/README.tif
- __MACOSX/Figure 8/8H/._README.tif
- Figure 8/8H/LNCaP/
- __MACOSX/Figure 8/8H/._LNCaP
- Figure 8/8J/8J numerical data.xlsx
- __MACOSX/Figure 8/8J/._8J numerical data.xlsx
- Figure 8/8D/8D numerical data.xlsx
- __MACOSX/Figure 8/8D/._8D numerical data.xlsx
- Figure 8/8C/WB-8C.jpg
- __MACOSX/Figure 8/8C/._WB-8C.jpg
- Figure 8/8E/8E numerical data.xlsx
- __MACOSX/Figure 8/8E/._8E numerical data.xlsx
- Figure 8/8L/8L numerical data.xlsx
- __MACOSX/Figure 8/8L/._8L numerical data.xlsx
- Figure 8/8K/8K numerical data.xlsx
- __MACOSX/Figure 8/8K/._8K numerical data.xlsx
- Figure 8/8H/22Rv1/siPlexinD1-cMet OE.tif
- __MACOSX/Figure 8/8H/22Rv1/._siPlexinD1-cMet OE.tif
- Figure 8/8H/22Rv1/siPlexinD1-ErbB3 OE.tif
- __MACOSX/Figure 8/8H/22Rv1/._siPlexinD1-ErbB3 OE.tif
- Figure 8/8H/22Rv1/siPlexinD1-vector.tif
- __MACOSX/Figure 8/8H/22Rv1/._siPlexinD1-vector.tif
- Figure 8/8H/22Rv1/siControl.tif
- __MACOSX/Figure 8/8H/22Rv1/._siControl.tif
- Figure 8/8H/LNCaP/PlexinD1-vehicle.tif
- __MACOSX/Figure 8/8H/LNCaP/._PlexinD1-vehicle.tif
- Figure 8/8H/LNCaP/PlexinD1-ERKi.tif
- __MACOSX/Figure 8/8H/LNCaP/._PlexinD1-ERKi.tif
- Figure 8/8H/LNCaP/PlexinD1-AKTi.tif
- __MACOSX/Figure 8/8H/LNCaP/._PlexinD1-AKTi.tif
- Figure 8/8H/LNCaP/PlexinD1-aErbB3.tif
- __MACOSX/Figure 8/8H/LNCaP/._PlexinD1-aErbB3.tif
- Figure 8/8H/LNCaP/PlexinD1-cMeti.tif
- __MACOSX/Figure 8/8H/LNCaP/._PlexinD1-cMeti.tif
- Figure 8/8H/LNCaP/Vector-vehicle.tif
- __MACOSX/Figure 8/8H/LNCaP/._Vector-vehicle.tif
