# Supplementary material for: PlexinD1 is a driver and a therapeutic target in advanced prostate cancer
Source: EMBO Mol Med. 2025 Jan 2;17(2):336–64. doi: 10.1038/s44321-024-00186-z (PMC11822115; doi:10.1038/s44321-024-00186-z)
Supplement: Supplementary file 10 — Source data Fig. 8 [file 44321_2024_186_MOESM10_ESM.zip › Figure 8/8N/8N numerical data.xlsx]

## Sheet: description
The transcriptional levels of PLXND1, PTCH1, GLI2, HHIP, BCL2 and IGFBP6 are divided into two groups, low and high, by median. The percentage of samples with low or high expressions are listed in this excel file.

## Sheet: data
	PLXND1-low	PLXND1-high
PTCH1-low	0.62449	0.378049
PTCH1-high	0.37551	0.617886
GLI2-low	0.75102	0.252033
GLI2-high	0.24898	0.747967
HHIP-low	0.64898	0.353659
HHIP-high	0.35102	0.646341
BCL2-low	0.612245	0.390244
BCL2-high	0.387755	0.605691
IGFBP6-low	0.653061	0.349593
IGFBP6-high	0.346939	0.650407
