# Supplementary material for: PlexinD1 is a driver and a therapeutic target in advanced prostate cancer
Source: EMBO Mol Med. 2025 Jan 2;17(2):336–64. doi: 10.1038/s44321-024-00186-z (PMC11822115; doi:10.1038/s44321-024-00186-z)
Supplement: Supplementary file 10 — Source data Fig. 8 [file 44321_2024_186_MOESM10_ESM.zip › Figure 8/8G/8G numerical data.xlsx]

## Sheet: description
The luminescence in 22Rv1 and LNCaP cells under the indicated treatments is listed in this excel file (n=3). Data are normalized to the control group. The value of control group is set as 1.

## Sheet: data
22Rv1
Veh_siCon	cMeti_siCon	aErbB3_siCon	Veh_siPlexinD1	cMeti_siPlexinD1	aErbB3_siPlexinD1	cMet OE_siPlexinD1	ErbB3 OE_siPlexinD1
0.9902	0.595657	0.808882	0.766807	0.574868	0.621948	1.7934	1.1722
1.07126	0.723946	0.799297	0.712894	0.572152	0.739098	1.7934	1.1722
1.01038	0.709029	0.685089	0.727593	0.563733	0.797047	1.6235	1.1872
LNCaP
Vector	PlexinD1	PlexinD1+aErbB3	PlexinD1+cMeti
1.05733	1.43912	0.941259	0.844062
1	1.4195	1.02118	1.02748
0.942669	1.45874	1.00175	0.935773
