# Supplementary material for: PlexinD1 is a driver and a therapeutic target in advanced prostate cancer
Source: EMBO Mol Med. 2025 Jan 2;17(2):336–64. doi: 10.1038/s44321-024-00186-z (PMC11822115; doi:10.1038/s44321-024-00186-z)
Supplement: Supplementary file 10 — Source data Fig. 8 [file 44321_2024_186_MOESM10_ESM.zip › Figure 8/8F/8F numerical data.xlsx]

## Sheet: description
mRNA levels of SHH and DHH in control and PlexinD1-knockdown cells are listed in this excel file (n=3). Data are normalized to the control group. The value of control group is set as 1.

## Sheet: data
		siCon			siPlexinD1
C4-2B ENZR	SHH	0.670595	0.97543	1.35399	0.539621	0.849539	0.682191
	DHH	1.26756	1.15419	0.578145	1.93174	0.730117	0.582202
22Rv1	SHH	1.01937	1.31398	0.666589	2.08255	1.16496	1.4735
	DHH	1.60971	0.36749	1.02288	2.82063	1.75257	0.684519
