# Supplementary material for: PlexinD1 is a driver and a therapeutic target in advanced prostate cancer
Source: EMBO Mol Med. 2025 Jan 2;17(2):336–64. doi: 10.1038/s44321-024-00186-z (PMC11822115; doi:10.1038/s44321-024-00186-z)
Supplement: Supplementary file 10 — Source data Fig. 8 [file 44321_2024_186_MOESM10_ESM.zip › Figure 8/8A/8A numerical data.xlsx]

## Sheet: data
	z-score	p value
GLI1	-2.943	2.1e-08
FOXA1	-2.225	1.16e-05
MDM2	-2.116	0.00134
