# Supplementary material for: PlexinD1 is a driver and a therapeutic target in advanced prostate cancer
Source: EMBO Mol Med. 2025 Jan 2;17(2):336–64. doi: 10.1038/s44321-024-00186-z (PMC11822115; doi:10.1038/s44321-024-00186-z)
Supplement: Supplementary file 10 — Source data Fig. 8 [file 44321_2024_186_MOESM10_ESM.zip › Figure 8/8H/8H quantification.xlsx]

## Sheet: description
The percentage of nuclear Gli1+ cells in 22Rv1 and LNCaP cells under the indicated treatments is listed in this excel file (n=3).

## Sheet: data
22Rv1
siCon	siPlexinD1	ErbB3 OE+siPlexinD1	cMET OE+siPlexinD1
88.1188	29.8969	58.8235	82.3171
85.8696	36.9048	61.2903	76.5766
89.0244	21.5054	51.2605	77.9661
LNCaP
Vector	PlexinD1	PlexinD1_aErbB3	PlexinD1-cMeti	PlexinD1_ERKi	PlexinD1_AKTi
41.129	82.4561	15.0685	54.1667	35.7143	56.338
42.0168	88.3495	12.1212	32.8571	30.3571	52.1127
44.2478	84.6154	9.7561	31.8681	20.8333	42.1053
