# Supplementary material for: PlexinD1 is a driver and a therapeutic target in advanced prostate cancer
Source: EMBO Mol Med. 2025 Jan 2;17(2):336–64. doi: 10.1038/s44321-024-00186-z (PMC11822115; doi:10.1038/s44321-024-00186-z)
Supplement: Supplementary file 10 — Source data Fig. 8 [file 44321_2024_186_MOESM10_ESM.zip › Figure 8/8J/8J numerical data.xlsx]

## Sheet: description
The relative proliferation of control and PlexinD1-overexpressing LNCaP cells under the indicated treatments is listed in this excel file (n=3). Data are normalized to the control group. The value in the control group is set as 1.

## Sheet: data
	Vector			PlexinD1
Control	0.980354	1.03539	0.98425	1.53903	1.49628	1.51934
Cyclopamine	0.909273	0.93588	0.967822	1.32667	1.29764	1.49427
GANT61	0.961434	0.935494	0.902709	0.981056	0.874522	0.905341
