# Supplementary material for: PlexinD1 is a driver and a therapeutic target in advanced prostate cancer
Source: EMBO Mol Med. 2025 Jan 2;17(2):336–64. doi: 10.1038/s44321-024-00186-z (PMC11822115; doi:10.1038/s44321-024-00186-z)
Supplement: Supplementary file 10 — Source data Fig. 8 [file 44321_2024_186_MOESM10_ESM.zip › Figure 8/8D/8D numerical data.xlsx]

## Sheet: description
The luminescence in control, PlexinD1-knockdown and PlexinD1-overexpressing cells is listed in this excel file. Data are normalized to the control group (n=3). The value of control group is set as 1.

## Sheet: data
C4-2B ENZR				22Rv1				LNCaP
shCon	shPlexinD1#1	shPlexinD1#2		shCon	shPlexinD1#1	shPlexinD1#2		Vector	PlexinD1
0.987278	0.843411	0.672073		1.07552	0.666149	0.576026		1.13116	1.48611
1.01272	0.614758	0.780438		0.92448	0.700231	0.228108		1.01695	1.27836
1	0.729085	0.726256		1	0.68319	0.402067		0.851884	1.69385
