# Supplementary material for: PlexinD1 is a driver and a therapeutic target in advanced prostate cancer
Source: EMBO Mol Med. 2025 Jan 2;17(2):336–64. doi: 10.1038/s44321-024-00186-z (PMC11822115; doi:10.1038/s44321-024-00186-z)
Supplement: Supplementary file 10 — Source data Fig. 8 [file 44321_2024_186_MOESM10_ESM.zip › Figure 8/8E/8E numerical data.xlsx]

## Sheet: description
mRNA levels of PTCH1, GLI2, HHIP, BCL2, FOXM1, IGFBP6, CCND1 and CCNE1 in control and PlexinD1-knockdown cells are listed in this excel file (n=3). Data are normalized to the control group. The value of control group is set as 1.

## Sheet: data
	siCon			siPlexinD1
PTCH1	0.951329	0.945239	1.11206	0.438167	0.303637	0.256625
GLI2	1.0423	0.8699	1.1029	0.6724	0.4326	0.4562
HHIP	1.01553	0.683851	1.30064	0.020435	0.399647	0.210042
BCL2	1.01843	0.873896	1.12359	0.579371	0.619694	0.441438
FOXM1	1	1.0481	0.9519	0.538001	0.73155	0.344451
IGFBP6	1.08097	1.00002	0.919071	0.0575831	0.179596	0.14849
CCND1	1.11639	0.883616	1	0.442177	0.256451	0.231641
CCNE1	0.9569	1.0072	1.0376	0.5614	0.64755	0.7337
