# Supplementary material for: PlexinD1 is a driver and a therapeutic target in advanced prostate cancer
Source: EMBO Mol Med. 2025 Jan 2;17(2):336–64. doi: 10.1038/s44321-024-00186-z (PMC11822115; doi:10.1038/s44321-024-00186-z)
Supplement: Supplementary file 10 — Source data Fig. 8 [file 44321_2024_186_MOESM10_ESM.zip › Figure 8/8L/8L numerical data.xlsx]

## Sheet: description
mRNA levels of SOX2, NANOG, WINT5A, NCAM1, ENO2, EZH2, VIM, TWIST1, SMAD2 and SMAD3 in LNCaP cells under the indicated treatments are listed in this excel file (n=3). Data are normalized to the control group. The value in control group is set as 1.

## Sheet: data
	Vector			OE_veh			OE_GANT61
SOX2	1	0.693411	1.30659	3.06695	4.57151	3.7444	1.22604	1.5217	1.36589
NANOG	1.12758	1.0049	0.867535	1.91539	2.35356	2.1235	1.1041	1.18034	1.0542
WNT5A	1.32719	0.705308	0.967511	2.41083	2.87881	2.63445	0.820227	1.01782	1.21541
NCAM1	1.09862	1.05637	0.845094	1.45515	1.66904	1.55843	0.859518	0.999318	1.13912
ENO2	1	0.745736	1.25426	2.89578	3.21627	2.57529	1.8219	2.00412	2.18634
EZH2	1.25381	0.766117	0.980085	2.52421	2.80077	2.24765	1.42658	1.27024	1.58291
VIM	1.0993	0.909669	1	2.5733	2.80178	2.34483	1.70538	1.6148	1.79595
TWIST1	1.00001	0.656109	1.34391	2.71243	5.48497	3.85715	1.65297	1.77641	1.71358
SMAD2	1.06637	0.867494	1.081	1.32335	1.36889	1.30549	0.905924	1.09865	0.92304
SMAD3	1.09271	0.924896	0.989472	1.31505	1.41617	1.43187	0.975797	1.06161	0.783094
