# Supplementary material for: PlexinD1 is a driver and a therapeutic target in advanced prostate cancer
Source: EMBO Mol Med. 2025 Jan 2;17(2):336–64. doi: 10.1038/s44321-024-00186-z (PMC11822115; doi:10.1038/s44321-024-00186-z)
Supplement: Supplementary file 10 — Source data Fig. 8 [file 44321_2024_186_MOESM10_ESM.zip › Figure 8/8K/8K numerical data.xlsx]

## Sheet: description
The relative proliferation of C4-2B ENZR and 22Rv1 cells under the indicated treatments is listed in this excel file (n=3). Data are normalized to the control group. The value in this control group is set as 1.

## Sheet: data
C4-2B ENZR				22Rv1
Vehicle	Cyclopamine	GANT61		Vehicle	Cyclopamine	GANT61
0.987883	0.930436	0.627798		0.936657	0.953182	0.352754
0.999256	0.983948	0.593051		1.04586	0.830884	0.222853
1.01286	0.97666	0.5431		1.01748	0.799737	0.223019
