# Supplementary material for: PlexinD1 is a driver and a therapeutic target in advanced prostate cancer
Source: EMBO Mol Med. 2025 Jan 2;17(2):336–64. doi: 10.1038/s44321-024-00186-z (PMC11822115; doi:10.1038/s44321-024-00186-z)
Supplement: Supplementary file 11 — Source data Fig. 9 [file 44321_2024_186_MOESM11_ESM.zip]

Archive with 174 entries (144 files):
- Figure 9/
- __MACOSX/._Figure 9
- Figure 9/9B/
- __MACOSX/Figure 9/._9B
- Figure 9/9E/
- __MACOSX/Figure 9/._9E
- Figure 9/9L/
- __MACOSX/Figure 9/._9L
- Figure 9/9K/
- __MACOSX/Figure 9/._9K
- Figure 9/9J/
- __MACOSX/Figure 9/._9J
- Figure 9/9M/
- __MACOSX/Figure 9/._9M
- Figure 9/9D/
- __MACOSX/Figure 9/._9D
- Figure 9/9C/
- __MACOSX/Figure 9/._9C
- Figure 9/.DS_Store
- __MACOSX/Figure 9/._.DS_Store
- Figure 9/9F/
- __MACOSX/Figure 9/._9F
- Figure 9/9H/
- __MACOSX/Figure 9/._9H
- Figure 9/9I/
- __MACOSX/Figure 9/._9I
- Figure 9/9G/
- __MACOSX/Figure 9/._9G
- Figure 9/9B/WB-9B.jpg
- __MACOSX/Figure 9/9B/._WB-9B.jpg
- Figure 9/9E/9E numerical data.xlsx
- __MACOSX/Figure 9/9E/._9E numerical data.xlsx
- Figure 9/9L/9L numerical data.xlsx
- __MACOSX/Figure 9/9L/._9L numerical data.xlsx
- Figure 9/9K/p-cMet/
- __MACOSX/Figure 9/9K/._p-cMet
- Figure 9/9K/README.tif
- __MACOSX/Figure 9/9K/._README.tif
- Figure 9/9K/Ki-67/
- __MACOSX/Figure 9/9K/._Ki-67
- Figure 9/9K/p-ErbB2/
- __MACOSX/Figure 9/9K/._p-ErbB2
- Figure 9/9K/p-ErbB3/
- __MACOSX/Figure 9/9K/._p-ErbB3
- Figure 9/9J/Mouse.jpg
- __MACOSX/Figure 9/9J/._Mouse.jpg
- Figure 9/9J/Tumors.jpg
- __MACOSX/Figure 9/9J/._Tumors.jpg
- Figure 9/9M/9M numerical data.xlsx
- __MACOSX/Figure 9/9M/._9M numerical data.xlsx
- Figure 9/9D/RAEDME.tif
- __MACOSX/Figure 9/9D/._RAEDME.tif
- Figure 9/9D/PlexinD1-Sema3C/
- __MACOSX/Figure 9/9D/._PlexinD1-Sema3C
- Figure 9/9D/9D quantification.xlsx
- __MACOSX/Figure 9/9D/._9D quantification.xlsx
- Figure 9/9D/PlexinD1-Sema3E/
- __MACOSX/Figure 9/9D/._PlexinD1-Sema3E
- Figure 9/9C/9C numerical data.xlsx
- __MACOSX/Figure 9/9C/._9C numerical data.xlsx
- Figure 9/9F/Invasion/
- __MACOSX/Figure 9/9F/._Invasion
- Figure 9/9F/9F quantification.xlsx
- __MACOSX/Figure 9/9F/._9F quantification.xlsx
- Figure 9/9F/README.tif
- __MACOSX/Figure 9/9F/._README.tif
- Figure 9/9F/Migration/
- __MACOSX/Figure 9/9F/._Migration
- Figure 9/9H/9H numerical data.xlsx
- __MACOSX/Figure 9/9H/._9H numerical data.xlsx
- Figure 9/9I/9I numerical data.xlsx
- __MACOSX/Figure 9/9I/._9I numerical data.xlsx
- Figure 9/9G/9G quantification.xlsx
- __MACOSX/Figure 9/9G/._9G quantification.xlsx
- Figure 9/9G/LuCaP 173.1/
- __MACOSX/Figure 9/9G/._LuCaP 173.1
- Figure 9/9G/README.tif
- __MACOSX/Figure 9/9G/._README.tif
- Figure 9/9G/LuCaP 147CR/
- __MACOSX/Figure 9/9G/._LuCaP 147CR
- Figure 9/9G/LuCaP 49/
- __MACOSX/Figure 9/9G/._LuCaP 49
- Figure 9/9K/p-cMet/D1SP.tif
- __MACOSX/Figure 9/9K/p-cMet/._D1SP.tif
- Figure 9/9K/p-cMet/Vehicle.tif
- __MACOSX/Figure 9/9K/p-cMet/._Vehicle.tif
- Figure 9/9K/Ki-67/D1SP.tif
- __MACOSX/Figure 9/9K/Ki-67/._D1SP.tif
- Figure 9/9K/Ki-67/Vehicle.tif
- __MACOSX/Figure 9/9K/Ki-67/._Vehicle.tif
- Figure 9/9K/p-ErbB2/Vehicle_pErbB2.tif
- __MACOSX/Figure 9/9K/p-ErbB2/._Vehicle_pErbB2.tif
- Figure 9/9K/p-ErbB2/D1SP_pErbB2.tif
- __MACOSX/Figure 9/9K/p-ErbB2/._D1SP_pErbB2.tif
- Figure 9/9K/p-ErbB3/Vehicle-pErbB3.tif
- __MACOSX/Figure 9/9K/p-ErbB3/._Vehicle-pErbB3.tif
- Figure 9/9K/p-ErbB3/D1SP-pErbB3.tif
- __MACOSX/Figure 9/9K/p-ErbB3/._D1SP-pErbB3.tif
- Figure 9/9D/PlexinD1-Sema3C/Vehicle_neg.jpg
- __MACOSX/Figure 9/9D/PlexinD1-Sema3C/._Vehicle_neg.jpg
- Figure 9/9D/PlexinD1-Sema3C/D1SP.jpg
- __MACOSX/Figure 9/9D/PlexinD1-Sema3C/._D1SP.jpg
- Figure 9/9D/PlexinD1-Sema3C/Vehicle.jpg
- __MACOSX/Figure 9/9D/PlexinD1-Sema3C/._Vehicle.jpg
- Figure 9/9D/PlexinD1-Sema3E/Vehicle_neg.jpg
- __MACOSX/Figure 9/9D/PlexinD1-Sema3E/._Vehicle_neg.jpg
- Figure 9/9D/PlexinD1-Sema3E/D1SP.jpg
- __MACOSX/Figure 9/9D/PlexinD1-Sema3E/._D1SP.jpg
- Figure 9/9D/PlexinD1-Sema3E/Vehicle.jpg
- __MACOSX/Figure 9/9D/PlexinD1-Sema3E/._Vehicle.jpg
- Figure 9/9F/Invasion/22Rv1_Vehicle.tif
- __MACOSX/Figure 9/9F/Invasion/._22Rv1_Vehicle.tif
- Figure 9/9F/Invasion/C4-2BENZR_vehicle.tif
- __MACOSX/Figure 9/9F/Invasion/._C4-2BENZR_vehicle.tif
- Figure 9/9F/Invasion/C4-2BENZR_D1SP.tif
- __MACOSX/Figure 9/9F/Invasion/._C4-2BENZR_D1SP.tif
- Figure 9/9F/Invasion/22Rv1_D1SP.tif
- __MACOSX/Figure 9/9F/Invasion/._22Rv1_D1SP.tif
- Figure 9/9F/Migration/C4-2B ENZR_vehicle.tif
- __MACOSX/Figure 9/9F/Migration/._C4-2B ENZR_vehicle.tif
- Figure 9/9F/Migration/22Rv1_vehicle.tif
- __MACOSX/Figure 9/9F/Migration/._22Rv1_vehicle.tif
- Figure 9/9F/Migration/22Rv1_D1SP.tif
- __MACOSX/Figure 9/9F/Migration/._22Rv1_D1SP.tif
- Figure 9/9F/Migration/C4-2B ENZR_D1SP.tif
- __MACOSX/Figure 9/9F/Migration/._C4-2B ENZR_D1SP.tif
- Figure 9/9G/LuCaP 173.1/D1SP/
- __MACOSX/Figure 9/9G/LuCaP 173.1/._D1SP
- Figure 9/9G/LuCaP 173.1/Vehicle/
- __MACOSX/Figure 9/9G/LuCaP 173.1/._Vehicle
- Figure 9/9G/LuCaP 147CR/D1SP/
- __MACOSX/Figure 9/9G/LuCaP 147CR/._D1SP
- Figure 9/9G/LuCaP 147CR/Vehicle/
- __MACOSX/Figure 9/9G/LuCaP 147CR/._Vehicle
- Figure 9/9G/LuCaP 49/D1SP/
- __MACOSX/Figure 9/9G/LuCaP 49/._D1SP
- Figure 9/9G/LuCaP 49/Vehicle/
- __MACOSX/Figure 9/9G/LuCaP 49/._Vehicle
- Figure 9/9G/LuCaP 173.1/D1SP/Merged.jpg
- __MACOSX/Figure 9/9G/LuCaP 173.1/D1SP/._Merged.jpg
- Figure 9/9G/LuCaP 173.1/D1SP/BF.jpg
- __MACOSX/Figure 9/9G/LuCaP 173.1/D1SP/._BF.jpg
- Figure 9/9G/LuCaP 173.1/D1SP/Calcein.jpg
- __MACOSX/Figure 9/9G/LuCaP 173.1/D1SP/._Calcein.jpg
- Figure 9/9G/LuCaP 173.1/Vehicle/Merged.jpg
- __MACOSX/Figure 9/9G/LuCaP 173.1/Vehicle/._Merged.jpg
- Figure 9/9G/LuCaP 173.1/Vehicle/BF.jpg
- __MACOSX/Figure 9/9G/LuCaP 173.1/Vehicle/._BF.jpg
- Figure 9/9G/LuCaP 173.1/Vehicle/Calcein.jpg
- __MACOSX/Figure 9/9G/LuCaP 173.1/Vehicle/._Calcein.jpg
- Figure 9/9G/LuCaP 147CR/D1SP/Merged.jpg
- __MACOSX/Figure 9/9G/LuCaP 147CR/D1SP/._Merged.jpg
- Figure 9/9G/LuCaP 147CR/D1SP/BF.jpg
- __MACOSX/Figure 9/9G/LuCaP 147CR/D1SP/._BF.jpg
- Figure 9/9G/LuCaP 147CR/D1SP/Calcein.jpg
- __MACOSX/Figure 9/9G/LuCaP 147CR/D1SP/._Calcein.jpg
- Figure 9/9G/LuCaP 147CR/Vehicle/Merged.jpg
- __MACOSX/Figure 9/9G/LuCaP 147CR/Vehicle/._Merged.jpg
- Figure 9/9G/LuCaP 147CR/Vehicle/BF.jpg
- __MACOSX/Figure 9/9G/LuCaP 147CR/Vehicle/._BF.jpg
- Figure 9/9G/LuCaP 147CR/Vehicle/Calcein.jpg
- __MACOSX/Figure 9/9G/LuCaP 147CR/Vehicle/._Calcein.jpg
- Figure 9/9G/LuCaP 49/D1SP/Merged.jpg
- __MACOSX/Figure 9/9G/LuCaP 49/D1SP/._Merged.jpg
- Figure 9/9G/LuCaP 49/D1SP/BF.jpg
- __MACOSX/Figure 9/9G/LuCaP 49/D1SP/._BF.jpg
- Figure 9/9G/LuCaP 49/D1SP/Calcein.jpg
- __MACOSX/Figure 9/9G/LuCaP 49/D1SP/._Calcein.jpg
- Figure 9/9G/LuCaP 49/Vehicle/Merged.jpg
- __MACOSX/Figure 9/9G/LuCaP 49/Vehicle/._Merged.jpg
- Figure 9/9G/LuCaP 49/Vehicle/BF.jpg
- __MACOSX/Figure 9/9G/LuCaP 49/Vehicle/._BF.jpg
- Figure 9/9G/LuCaP 49/Vehicle/Calcein.jpg
- __MACOSX/Figure 9/9G/LuCaP 49/Vehicle/._Calcein.jpg
