# Supplementary material for: PlexinD1 is a driver and a therapeutic target in advanced prostate cancer
Source: EMBO Mol Med. 2025 Jan 2;17(2):336–64. doi: 10.1038/s44321-024-00186-z (PMC11822115; doi:10.1038/s44321-024-00186-z)
Supplement: Supplementary file 11 — Source data Fig. 9 [file 44321_2024_186_MOESM11_ESM.zip › Figure 9/9E/9E numerical data.xlsx]

## Sheet: description
The relative proliferation of C4-2B ENZR and 22Rv1 cells under the indicated treatments is listed in this excel file (n=3). Data are normalized to the control group without any treatment. The value of the control group is set as 100%.

## Sheet: data
C4-2B ENZR					22Rv1
Vehicele	D1SP 1 uM	Vehicle+rSema3E	D1SP 1uM+rSema3E		Vehicle	D1SP 1 uM	Vehicle+rSema3E	D1SP 1uM+rSema3E
101.423	18.381	111.149	26.498		102.059	18.359	108.459	25.846
98.36	19.598	123.297	24.412		104.49	19.368	119.227	24.145
100.217	20.815	121.827	28.584		93.451	16.187	129.994	25.064
