# Supplementary material for: PlexinD1 is a driver and a therapeutic target in advanced prostate cancer
Source: EMBO Mol Med. 2025 Jan 2;17(2):336–64. doi: 10.1038/s44321-024-00186-z (PMC11822115; doi:10.1038/s44321-024-00186-z)
Supplement: Supplementary file 11 — Source data Fig. 9 [file 44321_2024_186_MOESM11_ESM.zip › Figure 9/9L/9L numerical data.xlsx]

## Sheet: description
The number and percentage of Ki-67+ cells are listed in this excel file (n=6). Data from 3 pictures are averaged.

## Sheet: data
% Ki-67+ cells			pcMet intensity			pErbB2 intensity			pErbB3 intensity
Vehicle	D1SP		Vehicle	D1SP		Vehicle	D1SP		Vehicle	D1SP
83.2048	62.3704		0.691	0.1743		0.7343	0.1537		0.7343	0.0258
79.3812	69.2069		0.573	0.127		0.8149	0.1964		0.187	0.0323
78.0967	58.8083		0.4962	0.0598		0.6737	0.2301		0.4143	0.0126
80.9278	64.9548		0.5978	0.0973		0.5682	0.2		0.1703	0.006
81.1637	59.8033		0.5033	0.1011		0.4554	0.0556		0.1255	0.0026
82.2834	81.1298		0.6923	0.0955		0.2945	0.0332		0.2039	0.0125
