# Supplementary material for: PlexinD1 is a driver and a therapeutic target in advanced prostate cancer
Source: EMBO Mol Med. 2025 Jan 2;17(2):336–64. doi: 10.1038/s44321-024-00186-z (PMC11822115; doi:10.1038/s44321-024-00186-z)
Supplement: Supplementary file 11 — Source data Fig. 9 [file 44321_2024_186_MOESM11_ESM.zip › Figure 9/9M/9M numerical data.xlsx]

## Sheet: description
Relative mRNA levels of PTCH1, GLI2, IGFBP6 and CCND1 are listed in this excel file (n=6). Data are normalized to the vehicle group. The value of the vehicle group is set as 1.

## Sheet: data
PTCH1			GLI2			IGFBP6			CCND1
Vehicle	D1SP		Vehicle	D1SP		Vehicle	D1SP		Vehicle	D1SP
1.0728	0.987945		0.7416	0.5334		0.9957	0.8829		1.1145	0.8371
1.10269	0.7972		0.9201	0.8586		1.1878	0.8161		0.9906	0.592
1.13722	0.885902		0.8155	0.6776		0.9385	0.5464		0.9528	0.9126
0.871806	0.575006		1.076	0.4941		0.9843	0.4846		0.9559	0.6758
1.05731	0.952367		1.3567	0.986		1.1922	0.4571		1.1388	0.8525
0.806426	0.55675		1.231	0.5641		0.7677	0.6637		0.8733	0.9382
