# Supplementary material for: PlexinD1 is a driver and a therapeutic target in advanced prostate cancer
Source: EMBO Mol Med. 2025 Jan 2;17(2):336–64. doi: 10.1038/s44321-024-00186-z (PMC11822115; doi:10.1038/s44321-024-00186-z)
Supplement: Supplementary file 11 — Source data Fig. 9 [file 44321_2024_186_MOESM11_ESM.zip › Figure 9/9D/9D quantification.xlsx]

## Sheet: description
The cytoplasmic intensity of fluorescence are calculated to represent the interaction of PlexinD1 and its ligands, Sema3E and Sema3C, in cells under indicated treatments. Neg indicates the incubation with PlexinD1 antibody only as a negative control.

## Sheet: data
PlexinD1-Sema3E				PlexinD1-Sema3C
Vehicle	D1SP	Vehicle-neg		Vehicle	D1SP	Vehicle-neg
14.8413	12.3663	0.375		12.8438	8.06829	0.378664
14.5853	7.2283	0.417129		11.9653	2.38356	0.307525
11.6438	6.47202	0.131063		10.9395	2.15233	0.402673
11.5982	5.63235	0.308411		9.73827	2.14873	0.397184
9.91948	3.5539	0.412504		9.30161	1.62818	0.420632
9.69381	3.33909	0.189346		8.86686	1.44053	0.291077
8.51664	3.31528	0.502691		8.63244	1.42373	0.407877
7.0794	2.94457	0.428984		8.53396	1.28904	0.394191
6.85586	2.8786	0.361874		8.46284	1.17738	0.399846
6.23774	2.66976	0.430018		8.03601	1.04948	0.449901
5.75702	2.54312	0.304878		7.4979	1.00892	0.311201
5.51084	2.23933	0.250574		6.95528	0.941905	0.476103
5.44158	2.1698	0.254553		6.74622	0.888053	0.476419
5.29017	2.16907	0.316337		6.13365	0.85471	0.488372
5.15424	2.10268	0.353713		5.44658	0.796247	0.401148
4.82159	2.06772	0.459181		4.28658	0.765231	0.33697
4.65672	2.0356	0.275455		4.27109	0.739382	0.41002
4.53994	2.01051	0.423608		4.18246	0.732064	0.280203
4.3737	1.98444	0.252972		3.99898	0.682747	0.314632
4.01071	1.8025	0.415146		3.6866	0.667321	0.311196
3.87107	1.78893	0.262389		3.41803	0.653041	0.38635
3.83083	1.62905	0.340223		3.2625	0.621015	0.471939
3.70498	1.5469	0.51801		3.12991	0.6075	0.551533
3.54585	1.5335	0.351786		3.11527	0.582712	0.442613
3.53559	1.46269	0.438444		3.0661	0.578947	0.450018
3.52395	1.3651	0.272334		3.06051	0.576923	0.433838
3.35877	1.30504	0.36352		2.93225	0.575792	0.309311
3.298	1.27676	1.41081		2.90107	0.561915	0.323732
3.04746	1.27189	0.253149		2.86346	0.554209	0.552381
3.03465	1.25744	0.28496		2.72359	0.551155	0.522282
2.78358	1.22298	0.531549		2.64344	0.550597	1.11111
2.75347	1.18197	0.416828		2.62413	0.538226	0.373633
2.69091	1.15673	0.429534		2.61498	0.533921	0.46192
2.67052	1.10623	0.315695		2.5874	0.532934	0.348459
2.58519	1.09588	0.291667		2.53488	0.531746	0.397959
2.55833	1.07678	0.3801		2.52174	0.528372	0.357516
2.50467	1.07503	0.360939		2.46878	0.527891	0.468308
2.50094	1.04601	0.484551		2.391	0.527559	0.504371
2.36429	1.04382	0.301561		2.32182	0.519618	0.423077
2.3087	1.03831	0.290586		2.31332	0.519036	0.452583
2.29765	1.0364	0.34402		2.27466	0.517647	0.361196
2.27279	1.02544	0.161081		2.26261	0.506262	0.44288
2.14616	1.01268	0.415149		2.25143	0.505138	0.463895
2.10983	1.00073	0.48856		2.20901	0.503427	0.443474
2.07812	0.959761	0.356846		2.10686	0.498734	0.407453
2.04676	0.93119	0.312883		2.04057	0.494726	0.388077
1.96128	0.912671	0.379625		1.94802	0.491935	0.410368
1.95299	0.871314	0.198191		1.94428	0.486662	0.404516
1.92679	0.856876	0.312655		1.93277	0.479712	0.424501
1.8307	0.853398	0.465006		1.93258	0.474468	0.405312
1.71685	0.837949	0.46525		1.89988	0.472255	0.419962
1.68342	0.837949	0.436729		1.89908	0.468623	0.35838
1.64431	0.833333	0.460052		1.83266	0.468165	0.710359
1.55875	0.827769	0.6493		1.7775	0.467596	0.434018
1.52965	0.826484	0.322131		1.76021	0.466667	0.508499
1.52848	0.810811	0.388961		1.73251	0.46646	0.590325
1.50525	0.810183	0.533185		1.69433	0.465548	0.53029
1.38974	0.805611	0.394979		1.62783	0.465147	0.363666
1.34801	0.8041	0.321012		1.61856	0.463218	0.442276
1.34505	0.801775	0.352138		1.55199	0.461298	0.478568
1.34124	0.800363	0.45325		1.518	0.456352	0.43195
1.32035	0.788498	0.287849		1.47645	0.45611	0.3845
1.31163	0.787621	0.533216		1.45181	0.451777	0.361662
1.28396	0.769297	0.366303		1.39582	0.451389	0.32526
1.22091	0.767123	0.418708		1.37753	0.45	0.212276
1.13386	0.765288	2.6179		1.37126	0.443618	0.473928
1.12517	0.764107	0.383117		1.36321	0.435961	0.704602
1.10318	0.76	0.31656		1.3465	0.431322	0.503865
1.08103	0.745707	0.320713		1.32657	0.428068	0.323379
1.04463	0.742562	0.326744		1.29849	0.427432	0.483969
1.03344	0.726435	0.353682		1.28225	0.426591	0.480513
1.02377	0.725169	0.454452		1.26027	0.426332	0.489827
0.979852	0.722995	0.378637		1.25946	0.423444	0.325867
0.969984	0.704274	0.448211		1.25056	0.422939	0.515818
0.967846		0.433225		1.23489	0.422673	0.381126
0.958217		0.451643		1.22016	0.422072	0.284314
0.955572		0.31039		1.1993	0.422	0.435299
0.945638		0.325624		1.19189	0.421784	0.350545
0.90407		0.463357		1.16024	0.421179	0.352273
0.90085		0.336334		1.13125	0.415079	0.478968
0.892052		0.433063		1.12547	0.413323	0.429419
0.874682		0.411443		1.12428	0.409175	0.457026
0.870288		0.330747		1.10092	0.408163	0.456986
0.866883		0.345941		1.08784	0.407709	0.336807
0.853946		0.382973		1.06074	0.404937	0.46484
0.851936		0.457265		1.04473	0.40276	0.462466
0.843602		0.336493		1.03398	0.401786	0.313808
0.839325		0.670352		1.02492	0.4	0.352912
0.835408		0.363379		1.0206	0.398333	0.378369
0.827713		0.477778		0.969728	0.396825	0.417091
0.826795		0.367275		0.926421	0.394671	0.468888
0.824693		0.416081		0.913183	0.393152	0.405288
0.801435		0.391329		0.910314	0.392313	0.363737
0.781915		0.444211		0.88651	0.392236	0.436251
0.751865		0.349242		0.858871	0.39187	0.345291
0.747309		0.338829		0.846586	0.391794	0.332481
0.744459		0.379374		0.837191	0.390858	0.318102
0.743506		0.447273		0.820578	0.390831	0.48882
0.726974		0.3869		0.815963	0.388133	0.299355
0.714489		0.460873		0.805889	0.387919	0.560825
		0.399916		0.796717	0.387396	0.476556
		0.562277		0.779878	0.387019	0.537832
		0.406724		0.776207	0.386339	0.483899
		0.411583		0.765497	0.386315	0.317606
		0.450246		0.763174	0.381323	0.398847
		0.350593		0.739491	0.381206	0.380801
		0.253257		0.729358	0.378289	0.34548
		0.469163		0.723913	0.378076	0.412766
		0.324668		0.719059	0.375415	0.43617
		0.3561		0.715909	0.373684	0.354823
		0.343367		0.700654	0.37	0.30335
		0.367048		0.697497	0.369418	0.296268
		0.361872		0.675138	0.367568	0.331121
		0.402681		0.66242	0.367521	0.422481
		0.409877		0.658135	0.366552	0.380253
				0.657188	0.363859	0.467341
				0.651385	0.363725	0.551532
				0.645503	0.361164	0.501093
				0.612121	0.36054	0.395094
				0.607195	0.360153	0.446739
				0.60555	0.359091	0.4
				0.602985	0.357367	0.33976
				0.599625	0.356243	0.380665
				0.598759	0.356209	0.332164
				0.596262	0.35503	0.31821
				0.592721	0.353511	0.41253
				0.592547	0.353191	0.624111
				0.587512	0.351906	0.307781
				0.581352	0.34956	5.18178
				0.581349	0.348934	0.472036
				0.581345	0.348848	0.448755
				0.565133	0.348807	0.453772
				0.5625	0.34127	0.371457
				0.561043	0.340877
				0.557734	0.340818
				0.556447	0.339833
				0.552731	0.338208
				0.551485	0.337935
				0.550543	0.337821
				0.537313	0.335912
				0.536873	0.333333
				0.536122	0.330394
				0.530323	0.329049
				0.525126	0.328033
				0.521739	0.327945
				0.519446	0.327577
				0.518883	0.326578
				0.516332	0.326077
				0.513949	0.325702
				0.506881	0.325533
				0.503347	0.325203
				0.501678	0.325103
				0.501443	0.324434
				0.501297	0.320139
					0.319734
					0.319531
					0.319149
					0.319079
					0.318875
					0.3184
					0.317675
					0.316176
					0.314801
					0.313756
					0.313501
					0.313469
					0.313458
					0.311536
					0.311373
					0.310217
					0.309202
					0.308041
					0.307806
					0.305502
					0.30386
					0.301984
					0.301887
					0.300119
