# Supplementary material for: PlexinD1 is a driver and a therapeutic target in advanced prostate cancer
Source: EMBO Mol Med. 2025 Jan 2;17(2):336–64. doi: 10.1038/s44321-024-00186-z (PMC11822115; doi:10.1038/s44321-024-00186-z)
Supplement: Supplementary file 11 — Source data Fig. 9 [file 44321_2024_186_MOESM11_ESM.zip › Figure 9/9C/9C numerical data.xlsx]

## Sheet: Sheet1
Vehicle	D1SP 0.5 uM	D1SP 1 uM	D1SP 2 uM
0.2	20.28	26.81	41.63
0.21	18.27	31.06	46.76
0.205	16.87	28.935	44.195
