# Supplementary material for: PlexinD1 is a driver and a therapeutic target in advanced prostate cancer
Source: EMBO Mol Med. 2025 Jan 2;17(2):336–64. doi: 10.1038/s44321-024-00186-z (PMC11822115; doi:10.1038/s44321-024-00186-z)
Supplement: Supplementary file 11 — Source data Fig. 9 [file 44321_2024_186_MOESM11_ESM.zip › Figure 9/9F/9F quantification.xlsx]

## Sheet: description
The number of migrating and invading cells treated with D1SP is listed in this excel file (n=3).

## Sheet: data
Migration					Invasion
C4-2B ENZR		22Rv1			C4-2B ENZR		22Rv1
Vehicle	D1SP	Vehicle	D1SP		Vehicle	D1SP	Vehicle	D1SP
1804	620	617	80		1595	1116	433	134
2124	676	744	63		1609	1206	380	149
1640	740	762	72		1602	1287	504	132
						`
