# Supplementary material for: PlexinD1 is a driver and a therapeutic target in advanced prostate cancer
Source: EMBO Mol Med. 2025 Jan 2;17(2):336–64. doi: 10.1038/s44321-024-00186-z (PMC11822115; doi:10.1038/s44321-024-00186-z)
Supplement: Supplementary file 11 — Source data Fig. 9 [file 44321_2024_186_MOESM11_ESM.zip › Figure 9/9H/9H numerical data.xlsx]

## Sheet: description
Tumor volume data calculated by the equation, width*width*length*0.52, are listed in this excel file (n=6).

## Sheet: data
Day post injection	Vehicle						D1SP
0	201.64	65	363.312	60.75	186.2	32	120.213	117.74	176.4	40.572	180.469	13.5
3	482	194	634	215	470	81	310	184	184	75	135	40
5	602.176	294.4	789.981	514.425	1029.6	251.256	470.45	272	325.494	126	200.435	40
7	1044.3	431.695	1087.2	658.63	1411.34	469.752	719.95	303.116	484	213.16	387.099	86.2125
9	1412.96	585.844	1335.94	863.136	1871.22	585.216	1101.42	425.92	644.516	290.521	698.769	216.562
11	2120.94	760.725	2197.11	1289.06	2137.5	911.754	1353.21	483.181	1220.49	433.944	927.288	338.688
