# Supplementary material for: PlexinD1 is a driver and a therapeutic target in advanced prostate cancer
Source: EMBO Mol Med. 2025 Jan 2;17(2):336–64. doi: 10.1038/s44321-024-00186-z (PMC11822115; doi:10.1038/s44321-024-00186-z)
Supplement: Supplementary file 11 — Source data Fig. 9 [file 44321_2024_186_MOESM11_ESM.zip › Figure 9/9I/9I numerical data.xlsx]

## Sheet: description
Tumor weight (g) data in mice at the endpoint are listed in this excel file (n=6).

## Sheet: data
Vehicle	D1SP
1.45	1.11
2.3	1.18
0.38	0.16
0.83	0.24
1.96	0.85
0.7	0.13
