# Supplementary material for: PlexinD1 is a driver and a therapeutic target in advanced prostate cancer
Source: EMBO Mol Med. 2025 Jan 2;17(2):336–64. doi: 10.1038/s44321-024-00186-z (PMC11822115; doi:10.1038/s44321-024-00186-z)
Supplement: Supplementary file 11 — Source data Fig. 9 [file 44321_2024_186_MOESM11_ESM.zip › Figure 9/9G/9G quantification.xlsx]

## Sheet: description
The relative proliferation of PDX orgnoids treated with D1SP is listed in this excel file (n=3). Data are normalized to the control group. The value in the control group is set as 100%.

## Sheet: data
LuCaP 147CR			LuCaP 49			LuCaP 173.1
Vehicle	D1SP		Vehicle	D1SP		Vehicle	D1SP
101.84	10.99		80.33	21.98		87.64	15.47
96.46	11.01		98.53	32.57		91.81	17.06
101.7	12.29		121.13	26.96		120.55	19.49
